# Supplementary material for: Crystal structure of methyl 4-(2-fluoro­phenyl)-6-methyl-2-sulfanylidene-1,2,3,4-tetra­hydro­pyrimidine-5-carb­oxy­late
Source: Acta Crystallogr E Crystallogr Commun. 2015 Oct 14;71(Pt 11):o838–9. doi: 10.1107/S2056989015018873 (PMC4645072; doi:10.1107/S2056989015018873)
Supplement: Supplementary file 1 [file e-71-0o838-sup1.cif]

##############################################################################
#                                                                            #
# This CIF contains the data in a paper accepted for publication in          #
# Acta Crystallographica Section E. It conforms to the requirements of       #
# Notes for Authors for Acta Crystallographica Section E, and has been       #
# peer reviewed under the auspices of the IUCr Commission on Journals.       #
#                                                                            #
# Full details of the Crystallographic Information File format               #
# are given in the paper "The Crystallographic Information File (CIF):       #
# a New Standard Archive File for Crystallography" by S. R. Hall, F. H.      #
# Allen and I. D. Brown [Acta Cryst. (1991), A47, 655-685].                  #
#                                                                            #
# The current version of the core CIF dictionary is obtainable from          #
# ftp://ftp.iucr.org/pub/cif_core.dic.                                       #
#                                                                            #
# Software is freely available for graphical display of the structure(s)     #
# in this CIF. For information consult the CIF software page                 #
# http://www.iucr.org/resources/cif/software.                                #
#                                                                            #
# This file may be used for bona fide research purposes within the           #
# scientific community so long as proper attribution is given to the journal # 
# article from which it was obtained.                                        #
#                                                                            #
##############################################################################
data_global
_audit_creation_method     'PLATON <TABLE ACC> option'
_journal_date_recd_electronic     2015-09-23
_journal_date_accepted     2015-10-07
_journal_name_full     'Acta Crystallographica, Section E'
_journal_year     2015
_journal_volume     71
_journal_issue     11
_journal_page_first     o838
_journal_page_last     o839
_journal_paper_category     HO
_journal_paper_doi     10.1107/S2056989015018873
_journal_coeditor_code     TK5392
_publ_contact_author_name
;
 'Noor Shahina Begum'
;
_publ_contact_author_address
;
 Department of Studies in Chemistry
 Bangalore University
 Bangalore 560001
 Karnataka
 India
;
_publ_contact_author_email     'noorsb@rediffmail.com'
_publ_contact_author_fax     '(91) 80 2296 1331'
_publ_contact_author_phone     '(91) 80 2296 1344'
_publ_section_title
;\
Crystal structure of methyl
4-(2-fluorophenyl)-6-methyl-2-sulfanylidene-1,2,3,4-tetrahydropyrimidine-\
5-carboxylate
;
loop_
    _publ_author_name
    _publ_author_address
    'M. S. Krishnamurthy '
;
 Department of Studies in Chemistry,
 Bangalore University,
 Bangalore 560 001,
 Karnataka
 India
;
    'Noor Shahina Begum'
;
 Department of Studies in Chemistry,
 Bangalore University,
 Bangalore 560 001,
 Karnataka
 India
;
_publ_section_synopsis
;
The crystal structure of 4-(2-fluorophenyl)-6-methyl-2-thioxo-1,2,3,4-
tetrahydro-pyrimidine-5-carboxylic acid methyl ester is described.
;
data_I
_database_code_depnum_ccdc_archive 'CCDC 1430034'
_audit_creation_method     SHELXL-97
_chemical_name_systematic
;\
4-(2-Fluorophenyl)-6-methyl-2-sulfanylidene-1,2,3,4-tetrahydropyrimidine-\
5-carboxylate
;
_chemical_name_common     ?
_chemical_formula_moiety     'C13 H13 F N2 O2 S'
_chemical_formula_sum     'C13 H13 F N2 O2 S'
_chemical_formula_weight     280.31
_chemical_melting_point     ?
_symmetry_cell_setting     monoclinic
_symmetry_space_group_name_H-M     'P 21/n'
_symmetry_space_group_name_Hall     '-P 2yn'
loop_
    _symmetry_equiv_pos_as_xyz
    'x, y, z'
    '-x+1/2, y+1/2, -z+1/2'
    '-x, -y, -z'
    'x-1/2, -y-1/2, z-1/2'
_cell_length_a     13.3298(15)
_cell_length_b     7.1509(8)
_cell_length_c     14.5703(17)
_cell_angle_alpha     90.00
_cell_angle_beta     109.854(4)
_cell_angle_gamma     90.00
_cell_volume     1306.3(3)
_cell_formula_units_Z     4
_cell_measurement_reflns_used     2296
_cell_measurement_theta_min     2.97
_cell_measurement_theta_max     25.00
_cell_measurement_temperature     100(2)
_exptl_crystal_description     'block'
_exptl_crystal_colour     'colourless'
_exptl_crystal_size_max     0.24
_exptl_crystal_size_mid     0.22
_exptl_crystal_size_min     0.18
_exptl_crystal_density_diffrn     1.425
_exptl_crystal_density_meas     ?
_exptl_crystal_density_method     'not measured'
_exptl_crystal_F_000     584
_exptl_absorpt_coefficient_mu     0.259
_exptl_absorpt_correction_type     multi-scan
_exptl_absorpt_process_details
;
(SADABS; Bruker, 1998)
;
_exptl_absorpt_correction_T_min     0.9549
_exptl_absorpt_correction_T_max     0.9598
_exptl_special_details
;
;
_diffrn_ambient_temperature     100(2)
_diffrn_radiation_type     MoK\a
_diffrn_radiation_wavelength     0.71073
_diffrn_radiation_source     'fine-focus sealed tube'
_diffrn_radiation_monochromator     graphite
_diffrn_measurement_device_type     'Bruker SMART APEX CCD'
_diffrn_measurement_method     '\w scans'
_diffrn_detector_area_resol_mean     ?
_diffrn_reflns_number     9937
_diffrn_reflns_av_R_equivalents     0.1117
_diffrn_reflns_av_sigmaI/netI     0.1102
_diffrn_reflns_theta_min     2.97
_diffrn_reflns_theta_max     25.00
_diffrn_reflns_theta_full     25.00
_diffrn_measured_fraction_theta_max     0.998
_diffrn_measured_fraction_theta_full     0.998
_diffrn_reflns_limit_h_min     -15
_diffrn_reflns_limit_h_max     15
_diffrn_reflns_limit_k_min     -8
_diffrn_reflns_limit_k_max     8
_diffrn_reflns_limit_l_min     -15
_diffrn_reflns_limit_l_max     17
_diffrn_standards_number     ?
_diffrn_standards_interval_count     ?
_diffrn_standards_interval_time     ?
_diffrn_standards_decay_%     ?
_refine_special_details
;
Refinement of <i>F</i>^2^ against ALL reflections. The weighted <i>R</i>-factor
<i>wR</i> and goodness of fit <i>S</i> are based on <i>F</i>^2^, conventional
<i>R</i>-factors <i>R</i> are based on <i>F</i>, with <i>F</i> set to zero for
negative <i>F</i>^2^. The threshold expression of <i>F</i>^2^ >
2\s(<i>F</i>^2^) is used only for calculating <i>R</i>-factors(gt) <i>etc</i>.
and is not relevant to the choice of reflections for refinement.
<i>R</i>-factors based on <i>F</i>^2^ are statistically about twice as large
as those based on <i>F</i>, and <i>R</i>- factors based on ALL data will be
even larger.
;
_reflns_number_total     2296
_reflns_number_gt     1340
_reflns_threshold_expression     I>2\s(I)
_refine_ls_structure_factor_coef     Fsqd
_refine_ls_matrix_type     full
_refine_ls_R_factor_all     0.1331
_refine_ls_R_factor_gt     0.0637
_refine_ls_wR_factor_gt     0.1175
_refine_ls_wR_factor_ref     0.1325
_refine_ls_goodness_of_fit_ref     0.946
_refine_ls_restrained_S_all     0.946
_refine_ls_number_reflns     2296
_refine_ls_number_parameters     174
_refine_ls_number_restraints     0
_refine_ls_hydrogen_treatment     constr
_refine_ls_weighting_scheme     calc
_refine_ls_weighting_details
         'calc w=1/[\s^2^(Fo^2^)+(0.0421P)^2^+1.6067P] where P=(Fo^2^+2Fc^2^)/3'
_atom_sites_solution_hydrogens     geom
_atom_sites_solution_primary     direct
_atom_sites_solution_secondary     difmap
_refine_ls_shift/su_max     0.000
_refine_ls_shift/su_mean     0.000
_refine_diff_density_max     0.418
_refine_diff_density_min     -0.260
_refine_ls_extinction_method     none
_refine_ls_extinction_coef     ?
loop_
    _atom_type_symbol
    _atom_type_description
    _atom_type_scat_dispersion_real
    _atom_type_scat_dispersion_imag
    _atom_type_scat_source
    'C' 'C' 0.0033 0.0016
                         'International Tables Vol C Tables 4.2.6.8 and 6.1.1.4'
    'H' 'H' 0.0000 0.0000
                         'International Tables Vol C Tables 4.2.6.8 and 6.1.1.4'
    'F' 'F' 0.0171 0.0103
                         'International Tables Vol C Tables 4.2.6.8 and 6.1.1.4'
    'N' 'N' 0.0061 0.0033
                         'International Tables Vol C Tables 4.2.6.8 and 6.1.1.4'
    'O' 'O' 0.0106 0.0060
                         'International Tables Vol C Tables 4.2.6.8 and 6.1.1.4'
    'S' 'S' 0.1246 0.1234
                         'International Tables Vol C Tables 4.2.6.8 and 6.1.1.4'
_computing_data_collection
;
SMART (Bruker, 1998)
;
_computing_cell_refinement
;
SAINT-Plus (Bruker,1998)
;
_computing_data_reduction
;
SAINT-Plus (Bruker,1998)
;
_computing_structure_solution
;
SHELXS97 (Sheldrick, 2008)
;
_computing_structure_refinement
;
SHELXL97 (Sheldrick, 2008)
;
_computing_molecular_graphics
;
ORTEP-3 for Windows (Farrugia, 2012) and CAMERON (Watkin <i>et al.</i>,
1996)
;
_computing_publication_material
;
WinGX (Farrugia, 2012)
;
loop_
    _atom_site_type_symbol
    _atom_site_label
    _atom_site_fract_x
    _atom_site_fract_y
    _atom_site_fract_z
    _atom_site_U_iso_or_equiv
    _atom_site_adp_type
    _atom_site_calc_flag
    _atom_site_refinement_flags
    _atom_site_occupancy
    _atom_site_symmetry_multiplicity
    _atom_site_disorder_assembly
    _atom_site_disorder_group
    S S1 0.95357(8) 0.77963(14) 0.05365(8) 0.0312(3) Uani d . 1 1 . .
    O O1 0.6807(2) 0.0312(4) 0.0894(2) 0.0452(9) Uani d . 1 1 . .
    O O2 0.5913(2) 0.2422(3) 0.1440(2) 0.0460(8) Uani d . 1 1 . .
    N N1 0.7803(2) 0.6600(4) 0.0856(2) 0.0310(9) Uani d . 1 1 . .
    H H1 0.7685 0.7788 0.0941 0.037 Uiso calc R 1 1 . .
    N N2 0.8688(2) 0.4407(4) 0.0289(2) 0.0243(8) Uani d . 1 1 . .
    H H2 0.9267 0.4070 0.0170 0.029 Uiso calc R 1 1 . .
    F F1 0.64843(18) 0.5589(3) -0.10951(18) 0.0491(7) Uani d . 1 1 . .
    C C1 0.6436(4) 0.6093(5) 0.1568(4) 0.0500(14) Uani d . 1 1 . .
    H H1A 0.5696 0.6128 0.1121 0.075 Uiso calc R 1 1 . .
    H H1B 0.6672 0.7365 0.1789 0.075 Uiso calc R 1 1 . .
    H H1C 0.6481 0.5311 0.2133 0.075 Uiso calc R 1 1 . .
    C C2 0.8628(3) 0.6175(5) 0.0542(3) 0.0257(9) Uani d . 1 1 . .
    C C3 0.6629(3) 0.1929(5) 0.1031(3) 0.0305(10) Uani d . 1 1 . .
    C C4 0.7879(3) 0.2971(5) 0.0189(3) 0.0229(9) Uani d . 1 1 . .
    H H4 0.8262 0.1789 0.0469 0.027 Uiso calc R 1 1 . .
    C C5 0.7196(3) 0.3493(5) 0.0792(3) 0.0251(9) Uani d . 1 1 . .
    C C6 0.7138(3) 0.5290(5) 0.1050(3) 0.0306(10) Uani d . 1 1 . .
    C C7 0.5324(4) 0.0920(6) 0.1694(4) 0.0523(14) Uani d . 1 1 . .
    H H7A 0.4917 0.0232 0.1103 0.079 Uiso calc R 1 1 . .
    H H7B 0.4833 0.1446 0.1997 0.079 Uiso calc R 1 1 . .
    H H7C 0.5824 0.0068 0.2154 0.079 Uiso calc R 1 1 . .
    C C8 0.7244(3) 0.2591(5) -0.0870(3) 0.0237(9) Uani d . 1 1 . .
    C C9 0.7339(3) 0.0877(6) -0.1298(3) 0.0323(10) Uani d . 1 1 . .
    H H9 0.7803 -0.0052 -0.0914 0.039 Uiso calc R 1 1 . .
    C C10 0.6779(3) 0.0514(7) -0.2255(3) 0.0429(12) Uani d . 1 1 . .
    H H10 0.6851 -0.0666 -0.2525 0.052 Uiso calc R 1 1 . .
    C C11 0.6117(4) 0.1832(8) -0.2826(3) 0.0550(15) Uani d . 1 1 . .
    H H11 0.5737 0.1571 -0.3494 0.066 Uiso calc R 1 1 . .
    C C12 0.5999(3) 0.3552(8) -0.2436(3) 0.0509(14) Uani d . 1 1 . .
    H H12 0.5536 0.4478 -0.2824 0.061 Uiso calc R 1 1 . .
    C C13 0.6574(3) 0.3874(6) -0.1470(3) 0.0343(10) Uani d . 1 1 . .
loop_
    _atom_site_aniso_label
    _atom_site_aniso_U_11
    _atom_site_aniso_U_22
    _atom_site_aniso_U_33
    _atom_site_aniso_U_12
    _atom_site_aniso_U_13
    _atom_site_aniso_U_23
    S1 0.0345(6) 0.0216(5) 0.0415(6) -0.0051(5) 0.0183(5) -0.0047(5)
    O1 0.072(2) 0.0159(16) 0.070(2) 0.0026(15) 0.0524(19) -0.0029(15)
    O2 0.058(2) 0.0187(16) 0.085(2) -0.0037(14) 0.0553(19) -0.0002(15)
    N1 0.043(2) 0.0139(17) 0.048(2) 0.0005(16) 0.0300(19) 0.0032(15)
    N2 0.0213(18) 0.0183(18) 0.036(2) 0.0019(15) 0.0136(15) -0.0013(15)
    F1 0.0443(16) 0.0364(15) 0.0604(17) 0.0111(13) 0.0097(13) 0.0185(13)
    C1 0.075(4) 0.014(2) 0.089(4) -0.003(2) 0.065(3) -0.004(2)
    C2 0.030(2) 0.024(2) 0.026(2) 0.0024(19) 0.013(2) 0.0033(18)
    C3 0.039(3) 0.022(2) 0.039(2) 0.001(2) 0.023(2) 0.002(2)
    C4 0.027(2) 0.0146(19) 0.029(2) 0.0040(18) 0.0123(18) 0.0056(18)
    C5 0.031(2) 0.014(2) 0.034(2) 0.0049(18) 0.017(2) 0.0040(17)
    C6 0.041(3) 0.019(2) 0.042(3) 0.001(2) 0.027(2) 0.0048(19)
    C7 0.067(3) 0.024(2) 0.095(4) -0.009(2) 0.065(3) -0.002(3)
    C8 0.023(2) 0.024(2) 0.028(2) -0.0047(19) 0.0144(18) 0.0040(19)
    C9 0.031(3) 0.038(3) 0.033(3) -0.006(2) 0.017(2) -0.006(2)
    C10 0.034(3) 0.060(3) 0.041(3) -0.019(3) 0.022(2) -0.014(3)
    C11 0.045(3) 0.090(5) 0.030(3) -0.031(3) 0.013(3) -0.012(3)
    C12 0.027(3) 0.076(4) 0.042(3) -0.008(3) 0.000(2) 0.024(3)
    C13 0.029(2) 0.030(3) 0.045(3) -0.003(2) 0.015(2) 0.002(2)
_geom_special_details
;
All s.u.'s (except the s.u. in the dihedral angle between two l.s. planes) are
estimated using the full covariance matrix. The cell s.u.'s are taken into
account individually in the estimation of s.u.'s in distances, angles and
torsion angles; correlations between s.u.'s in cell parameters are only used
when they are defined by crystal symmetry. An approximate (isotropic)
treatment of cell s.u.'s is used for estimating s.u.'s involving l.s. planes.
;
loop_
    _geom_bond_atom_site_label_1
    _geom_bond_atom_site_label_2
    _geom_bond_site_symmetry_2
    _geom_bond_distance
    _geom_bond_publ_flag
    S1 C2 . 1.677(4) ?
    O1 C3 . 1.211(4) ?
    O2 C3 . 1.332(4) ?
    O2 C7 . 1.451(4) ?
    N1 C2 . 1.362(4) ?
    N1 C6 . 1.383(5) ?
    N1 H1 . 0.8800 ?
    N2 C2 . 1.327(4) ?
    N2 C4 . 1.460(4) ?
    N2 H2 . 0.8800 ?
    F1 C13 . 1.364(5) ?
    C1 C6 . 1.502(5) ?
    C1 H1A . 0.9800 ?
    C1 H1B . 0.9800 ?
    C1 H1C . 0.9800 ?
    C3 C5 . 1.457(5) ?
    C4 C8 . 1.511(5) ?
    C4 C5 . 1.512(5) ?
    C4 H4 . 1.0000 ?
    C5 C6 . 1.348(5) ?
    C7 H7A . 0.9800 ?
    C7 H7B . 0.9800 ?
    C7 H7C . 0.9800 ?
    C8 C13 . 1.368(5) ?
    C8 C9 . 1.400(5) ?
    C9 C10 . 1.364(5) ?
    C9 H9 . 0.9500 ?
    C10 C11 . 1.365(7) ?
    C10 H10 . 0.9500 ?
    C11 C12 . 1.386(7) ?
    C11 H11 . 0.9500 ?
    C12 C13 . 1.374(6) ?
    C12 H12 . 0.9500 ?
loop_
    _geom_angle_atom_site_label_1
    _geom_angle_atom_site_label_2
    _geom_angle_atom_site_label_3
    _geom_angle_site_symmetry_1
    _geom_angle_site_symmetry_3
    _geom_angle
    _geom_angle_publ_flag
    C3 O2 C7 . . 116.8(3) ?
    C2 N1 C6 . . 124.4(3) ?
    C2 N1 H1 . . 117.8 ?
    C6 N1 H1 . . 117.8 ?
    C2 N2 C4 . . 125.8(3) ?
    C2 N2 H2 . . 117.1 ?
    C4 N2 H2 . . 117.1 ?
    C6 C1 H1A . . 109.5 ?
    C6 C1 H1B . . 109.5 ?
    H1A C1 H1B . . 109.5 ?
    C6 C1 H1C . . 109.5 ?
    H1A C1 H1C . . 109.5 ?
    H1B C1 H1C . . 109.5 ?
    N2 C2 N1 . . 116.0(3) ?
    N2 C2 S1 . . 123.1(3) ?
    N1 C2 S1 . . 120.9(3) ?
    O1 C3 O2 . . 122.4(3) ?
    O1 C3 C5 . . 123.2(4) ?
    O2 C3 C5 . . 114.3(3) ?
    N2 C4 C8 . . 111.5(3) ?
    N2 C4 C5 . . 109.8(3) ?
    C8 C4 C5 . . 113.5(3) ?
    N2 C4 H4 . . 107.2 ?
    C8 C4 H4 . . 107.2 ?
    C5 C4 H4 . . 107.2 ?
    C6 C5 C3 . . 125.5(3) ?
    C6 C5 C4 . . 120.1(3) ?
    C3 C5 C4 . . 114.4(3) ?
    C5 C6 N1 . . 119.1(3) ?
    C5 C6 C1 . . 127.5(4) ?
    N1 C6 C1 . . 113.3(3) ?
    O2 C7 H7A . . 109.5 ?
    O2 C7 H7B . . 109.5 ?
    H7A C7 H7B . . 109.5 ?
    O2 C7 H7C . . 109.5 ?
    H7A C7 H7C . . 109.5 ?
    H7B C7 H7C . . 109.5 ?
    C13 C8 C9 . . 116.1(4) ?
    C13 C8 C4 . . 123.3(3) ?
    C9 C8 C4 . . 120.5(3) ?
    C10 C9 C8 . . 121.4(4) ?
    C10 C9 H9 . . 119.3 ?
    C8 C9 H9 . . 119.3 ?
    C9 C10 C11 . . 120.6(5) ?
    C9 C10 H10 . . 119.7 ?
    C11 C10 H10 . . 119.7 ?
    C10 C11 C12 . . 120.1(4) ?
    C10 C11 H11 . . 119.9 ?
    C12 C11 H11 . . 119.9 ?
    C13 C12 C11 . . 117.9(4) ?
    C13 C12 H12 . . 121.1 ?
    C11 C12 H12 . . 121.1 ?
    F1 C13 C8 . . 118.3(4) ?
    F1 C13 C12 . . 117.8(4) ?
    C8 C13 C12 . . 123.9(4) ?
loop_
    _geom_torsion_atom_site_label_1
    _geom_torsion_atom_site_label_2
    _geom_torsion_atom_site_label_3
    _geom_torsion_atom_site_label_4
    _geom_torsion_site_symmetry_1
    _geom_torsion_site_symmetry_2
    _geom_torsion_site_symmetry_3
    _geom_torsion_site_symmetry_4
    _geom_torsion
    _geom_torsion_publ_flag
    C4 N2 C2 N1 . . . . 9.1(5) ?
    C4 N2 C2 S1 . . . . -173.8(3) ?
    C6 N1 C2 N2 . . . . 9.3(5) ?
    C6 N1 C2 S1 . . . . -167.8(3) ?
    C7 O2 C3 O1 . . . . -1.7(6) ?
    C7 O2 C3 C5 . . . . -180.0(4) ?
    C2 N2 C4 C8 . . . . 103.4(4) ?
    C2 N2 C4 C5 . . . . -23.3(5) ?
    O1 C3 C5 C6 . . . . -170.2(4) ?
    O2 C3 C5 C6 . . . . 8.1(6) ?
    O1 C3 C5 C4 . . . . 10.8(6) ?
    O2 C3 C5 C4 . . . . -170.9(3) ?
    N2 C4 C5 C6 . . . . 21.7(5) ?
    C8 C4 C5 C6 . . . . -103.9(4) ?
    N2 C4 C5 C3 . . . . -159.3(3) ?
    C8 C4 C5 C3 . . . . 75.1(4) ?
    C3 C5 C6 N1 . . . . 173.6(4) ?
    C4 C5 C6 N1 . . . . -7.5(6) ?
    C3 C5 C6 C1 . . . . -4.6(7) ?
    C4 C5 C6 C1 . . . . 174.3(4) ?
    C2 N1 C6 C5 . . . . -9.7(6) ?
    C2 N1 C6 C1 . . . . 168.7(4) ?
    N2 C4 C8 C13 . . . . -66.5(4) ?
    C5 C4 C8 C13 . . . . 58.1(5) ?
    N2 C4 C8 C9 . . . . 111.8(4) ?
    C5 C4 C8 C9 . . . . -123.5(4) ?
    C13 C8 C9 C10 . . . . -1.0(5) ?
    C4 C8 C9 C10 . . . . -179.4(3) ?
    C8 C9 C10 C11 . . . . 0.8(6) ?
    C9 C10 C11 C12 . . . . -0.7(6) ?
    C10 C11 C12 C13 . . . . 0.6(6) ?
    C9 C8 C13 F1 . . . . -177.7(3) ?
    C4 C8 C13 F1 . . . . 0.7(5) ?
    C9 C8 C13 C12 . . . . 1.0(6) ?
    C4 C8 C13 C12 . . . . 179.4(4) ?
    C11 C12 C13 F1 . . . . 177.9(4) ?
    C11 C12 C13 C8 . . . . -0.8(6) ?
loop_
    _geom_hbond_atom_site_label_D
    _geom_hbond_atom_site_label_H
    _geom_hbond_atom_site_label_A
    _geom_hbond_site_symmetry_A
    _geom_hbond_distance_DH
    _geom_hbond_distance_HA
    _geom_hbond_distance_DA
    _geom_hbond_angle_DHA
    N1 H1 O1 1_565 0.88 2.14 2.977(4) 159
    N2 H2 S1 3_765 0.88 2.55 3.386(2) 159
    C1 H1B O1 1_565 0.98 2.52 3.262(5) 133
    C10 H10 Cg 3_565 0.95 2.86 3.648(2) 141
