# Supplementary material for: Crystal structure of methyl 4-(2-fluoro­phenyl)-6-methyl-2-sulfanylidene-1,2,3,4-tetra­hydro­pyrimidine-5-carb­oxy­late
Source: Acta Crystallogr E Crystallogr Commun. 2015 Oct 14;71(Pt 11):o838–9. doi: 10.1107/S2056989015018873 (PMC4645072; doi:10.1107/S2056989015018873)
Supplement: Supplementary file 2 [file e-71-0o838-Isup2.hkl]

#
# h,k,l, Fc-squared, Fo-squared, sigma(Fo-squared) and status flag
#
data_I
_shelx_title ' 16sepc_0m in P 21/n'
_shelx_refln_list_code          4
_shelx_F_calc_maximum      240.63
_exptl_crystal_F_000       584.00
_reflns_d_resolution_high  0.8410
 
loop_
 _symmetry_equiv_pos_as_xyz
 'x, y, z'
 '-x+1/2, y+1/2, -z+1/2'
 '-x, -y, -z'
 'x-1/2, -y-1/2, z-1/2'
 
_cell_length_a    13.3298
_cell_length_b     7.1509
_cell_length_c    14.5703
_cell_angle_alpha  90.000
_cell_angle_beta  109.854
_cell_angle_gamma  90.000
 
_shelx_F_squared_multiplier     1.000
 
loop_
 _refln_index_h
 _refln_index_k
 _refln_index_l
 _refln_F_squared_calc
 _refln_F_squared_meas
 _refln_F_squared_sigma
 _refln_observed_status
   2   0   0     9596.09     9409.40    340.57 o
   4   0   0     1460.19     1369.89     49.00 o
   6   0   0      121.07      103.17     15.11 o
   8   0   0       25.00       57.68     22.20 o
  10   0   0      555.44      590.13     46.66 o
  12   0   0      471.10      423.81     49.78 o
  14   0   0       22.29       36.48     57.62 o
   1   1   0      448.08      510.11     13.65 o
   2   1   0    13011.30    14233.10    335.76 o
   3   1   0       65.84       51.18      4.15 o
   4   1   0     1547.01     1713.65     47.91 o
   5   1   0      301.17      312.09     13.63 o
   6   1   0     1916.66     2072.29     52.06 o
   7   1   0        0.46        0.00     12.03 o
   8   1   0       45.92       73.40     17.61 o
   9   1   0       34.33       46.80     14.81 o
  10   1   0      129.98       97.49     20.14 o
  11   1   0       19.80       65.53     21.04 o
  12   1   0       43.42       94.77     28.36 o
  13   1   0       50.83       93.00     37.75 o
  14   1   0       22.71       74.46     63.48 o
   0   2   0      693.86      717.60     26.86 o
   1   2   0     2972.63     3301.68     67.62 o
   2   2   0     1975.46     2121.83     44.73 o
   3   2   0      127.90      169.44      9.46 o
   4   2   0      994.93     1033.25     30.94 o
   5   2   0      940.32      935.99     31.31 o
   6   2   0     2480.23     2543.07     90.39 o
   7   2   0       15.81        5.50      6.32 o
   8   2   0      227.34      215.00     13.76 o
   9   2   0      144.35      160.24     13.05 o
  10   2   0        1.94        0.00     13.75 o
  11   2   0       30.60       37.43     35.93 o
  12   2   0      147.22      264.78     38.03 o
  13   2   0       19.67        0.00     42.02 o
  14   2   0       24.84       31.36     54.18 o
   1   3   0      247.83      277.22     11.13 o
   2   3   0     1991.48     2114.45     46.11 o
   3   3   0      185.66      202.85     10.36 o
   4   3   0     1421.38     1482.92     55.39 o
   5   3   0        6.57        8.98     10.85 o
   6   3   0       24.09       20.84     17.59 o
   7   3   0       10.93        3.63     31.45 o
   8   3   0       80.53       64.65     20.17 o
   9   3   0      391.80      372.09     34.57 o
  10   3   0       48.70       64.10     30.46 o
  11   3   0        6.77       45.63     29.57 o
  12   3   0       67.16      165.38     39.38 o
  13   3   0       57.56      105.42     42.18 o
   0   4   0      332.76      391.28     23.69 o
   1   4   0     1390.50     1506.74     43.44 o
   2   4   0      233.17      258.15     13.59 o
   3   4   0       35.09       69.54      9.79 o
   4   4   0      230.26      250.25     18.50 o
   5   4   0      567.89      600.34     32.91 o
   6   4   0      140.47      128.19     25.30 o
   7   4   0      707.10      658.92     42.70 o
   8   4   0      552.49      559.33     40.56 o
   9   4   0        6.71       11.47     27.63 o
  10   4   0        2.61       30.29     28.93 o
  11   4   0        0.24        2.50     38.30 o
  12   4   0       67.35      114.65     39.81 o
  13   4   0       41.89      120.18     46.67 o
   1   5   0      146.96      161.47     19.11 o
   2   5   0       46.69       65.54     15.34 o
   3   5   0     1425.63     1243.35     41.77 o
   4   5   0      751.69      677.38     34.41 o
   5   5   0        0.16       10.59     13.55 o
   6   5   0      580.56      656.88     45.79 o
   7   5   0      132.73      147.73     30.77 o
   8   5   0       62.28       72.73     40.08 o
   9   5   0       15.36       21.49     32.16 o
  10   5   0      203.48      256.90     42.09 o
  11   5   0      366.83      374.83     49.05 o
  12   5   0       78.54      109.53    112.68 o
   0   6   0      594.29      553.13     53.28 o
   1   6   0       40.03       34.85     17.46 o
   2   6   0      404.87      461.78     30.38 o
   3   6   0      273.27      305.98     39.37 o
   4   6   0       54.52       45.53     19.15 o
   5   6   0      615.88      580.15     33.83 o
   6   6   0        0.03       64.72     33.63 o
   7   6   0       12.61       14.52     35.80 o
   8   6   0       16.52       74.34     44.56 o
   9   6   0      223.73      255.52     49.03 o
  10   6   0      284.78      353.41     76.33 o
   1   7   0       83.31      122.70     26.19 o
   2   7   0       75.72       86.81     26.04 o
   3   7   0      236.76      222.40     34.48 o
   4   7   0      132.80      204.47     42.56 o
   5   7   0        0.01        0.00     49.60 o
   6   7   0        9.95       67.96     51.98 o
   7   7   0        0.96        0.00     59.17 o
   8   7   0        1.89       37.94     69.17 o
   0   8   0        1.83      118.19     51.33 o
   1   8   0      145.06      141.13     37.43 o
   2   8   0       22.82        9.84     35.04 o
   3   8   0        0.52        0.00     45.80 o
   4   8   0        4.92       27.13     42.10 o
   5   8   0      160.13      241.14     72.30 o
 -15   0   1       99.15       29.23     78.25 o
 -13   0   1      137.13      124.97     47.64 o
 -11   0   1      886.28      915.05     65.26 o
  -9   0   1       28.86        9.69     32.77 o
  -7   0   1     1005.91      984.65     43.06 o
  -5   0   1     3664.21     4086.11    120.17 o
  -3   0   1     4537.87     4708.12    134.62 o
   3   0   1     5799.91     5743.07    184.97 o
   5   0   1        4.74        0.00     10.03 o
   7   0   1       88.31      139.38     35.83 o
   9   0   1       35.27        1.68     35.93 o
  11   0   1      260.48      290.85     42.17 o
  13   0   1     1065.95     1224.65    108.94 o
 -15   1   1      137.06       94.42     57.94 o
 -14   1   1      183.08      152.03     48.26 o
 -13   1   1      117.14      149.65     37.80 o
 -12   1   1      115.62      134.44     32.31 o
 -11   1   1       69.67       94.05     23.59 o
 -10   1   1        5.23       26.22     17.11 o
  -9   1   1       50.89       36.10     14.54 o
  -8   1   1      109.28       95.01     12.96 o
  -7   1   1      264.46      252.50     15.49 o
  -6   1   1      344.84      341.33     15.52 o
  -5   1   1     1255.97     1300.63     30.33 o
  -4   1   1     3301.86     3543.78     82.18 o
  -3   1   1     7084.37     8105.58    170.76 o
  -2   1   1     3841.87     4274.79     91.14 o
  -1   1   1      545.13      529.91     14.27 o
   0   1   1     3815.50     3531.08     84.37 o
   1   1   1     2603.18     2773.23     67.28 o
   2   1   1      109.75      109.49      5.75 o
   3   1   1      455.66      524.59     14.34 o
   4   1   1     1111.20     1197.70     29.10 o
   5   1   1       66.41       50.45      7.25 o
   6   1   1       73.71       80.92     10.37 o
   7   1   1      851.67      805.64     31.24 o
   8   1   1     1236.54     1218.91     47.13 o
   9   1   1      903.49      866.20     41.00 o
  10   1   1       31.60       12.22     24.85 o
  11   1   1        9.53        0.00     23.85 o
  12   1   1      108.36      146.24     30.05 o
  13   1   1       27.45       28.34     34.41 o
  14   1   1      278.59      457.94     59.43 o
 -14   2   1       32.53        0.00     63.29 o
 -13   2   1      161.95      211.58     48.96 o
 -12   2   1       14.69       56.74     25.60 o
 -11   2   1       29.39       43.41     21.54 o
 -10   2   1       24.65        6.26     14.06 o
  -9   2   1      552.60      540.30     25.24 o
  -8   2   1      406.78      378.99     20.97 o
  -7   2   1      767.90      702.07     34.60 o
  -6   2   1       37.64       49.82     11.69 o
  -5   2   1     1524.83     1783.62     54.52 o
  -4   2   1      471.35      477.59     17.06 o
  -3   2   1      115.58      113.38      7.71 o
  -2   2   1      546.98      556.63     14.64 o
  -1   2   1      616.30      790.90     18.93 o
   0   2   1     1323.15     1454.45     30.11 o
   1   2   1     3947.78     4130.43     88.45 o
   2   2   1     1966.42     2055.36     45.80 o
   3   2   1      281.95      321.44     11.49 o
   4   2   1        2.13        8.35      4.42 o
   5   2   1     1291.21     1377.04     50.27 o
   6   2   1      179.11      213.14     12.27 o
   7   2   1       10.83       12.80     11.10 o
   8   2   1      223.19      192.77     15.66 o
   9   2   1      237.40      271.96     17.80 o
  10   2   1        1.07        0.00     14.03 o
  11   2   1      510.63      507.73     31.83 o
  12   2   1        3.76       39.84     32.69 o
  13   2   1       74.69      138.67     44.96 o
  14   2   1       10.56      148.01    102.07 o
 -14   3   1        1.11       37.65     57.59 o
 -13   3   1        0.05       27.43     50.18 o
 -12   3   1        5.56       53.54     37.97 o
 -11   3   1        3.81        0.00     28.69 o
 -10   3   1      401.12      385.19     35.78 o
  -9   3   1       34.89       28.62     20.66 o
  -8   3   1      105.27      163.82     30.37 o
  -7   3   1      289.65      282.79     25.51 o
  -6   3   1       25.22       21.00     13.02 o
  -5   3   1      306.50      306.44     19.70 o
  -4   3   1      602.14      706.82     25.46 o
  -3   3   1       70.73       46.96      6.12 o
  -2   3   1     1923.91     2156.82     47.35 o
  -1   3   1      100.32      104.51      7.71 o
   0   3   1      220.98      297.54     11.94 o
   1   3   1      972.59     1048.19     27.12 o
   2   3   1     2049.70     2193.77     50.42 o
   3   3   1      793.11      803.08     23.36 o
   4   3   1        0.08       13.86      8.71 o
   5   3   1     1564.06     1440.30     56.17 o
   6   3   1        4.18        0.00     14.19 o
   7   3   1      701.77      669.19     41.91 o
   8   3   1       10.61        0.00     18.43 o
   9   3   1      287.83      304.37     33.61 o
  10   3   1      129.39      125.25     29.54 o
  11   3   1        3.03        0.00     52.28 o
  12   3   1       16.83       50.23     37.45 o
  13   3   1        0.29       15.64     78.34 o
 -13   4   1      148.57      131.03     47.13 o
 -12   4   1       48.42      133.23     39.46 o
 -11   4   1       59.67       78.47     56.03 o
 -10   4   1       93.22       89.69     30.70 o
  -9   4   1       65.49       77.95     26.75 o
  -8   4   1       15.31       48.17     23.96 o
  -7   4   1        0.93       38.29     21.08 o
  -6   4   1       91.47       74.04     20.17 o
  -5   4   1        3.08       10.43     15.09 o
  -4   4   1     1921.71     1931.71     53.40 o
  -3   4   1       87.94       93.26     10.01 o
  -2   4   1        1.82       13.87      9.79 o
  -1   4   1        0.46        0.00     11.98 o
   0   4   1        0.06       12.24     11.77 o
   1   4   1      407.55      388.36     18.17 o
   2   4   1     1284.98     1286.48     38.20 o
   3   4   1     1962.50     1924.57     52.43 o
   4   4   1      471.93      485.29     21.52 o
   5   4   1       40.22       54.39     16.56 o
   6   4   1      389.57      417.29     30.44 o
   7   4   1        0.06       39.57     33.09 o
   8   4   1      207.60      217.02     30.67 o
   9   4   1      353.99      286.69     34.79 o
  10   4   1      117.61      142.80     40.83 o
  11   4   1      149.64      144.61     44.81 o
  12   4   1      112.70       61.35     39.55 o
 -12   5   1        3.41        8.55     44.97 o
 -11   5   1        3.99       77.01     59.74 o
 -10   5   1      630.32      600.42     53.50 o
  -9   5   1       18.07        1.80     35.43 o
  -8   5   1      232.94      338.23     37.59 o
  -7   5   1      753.94      754.23     50.92 o
  -6   5   1       84.31      109.19     27.58 o
  -5   5   1       78.65       92.08     17.66 o
  -4   5   1     1525.38     1402.98     48.43 o
  -3   5   1       50.36       42.81     14.43 o
  -2   5   1      335.37      372.79     21.07 o
  -1   5   1       56.79       53.68     14.60 o
   0   5   1     1036.89     1042.96     37.72 o
   1   5   1      988.40      934.86     36.52 o
   2   5   1      527.74      512.09     23.75 o
   3   5   1       15.72       16.43     18.19 o
   4   5   1       75.96      111.29     12.41 o
   5   5   1      825.18      778.30     37.51 o
   6   5   1      328.49      354.76     31.50 o
   7   5   1       70.52      107.00     33.03 o
   8   5   1        1.68        0.00     40.33 o
   9   5   1      149.49      106.53     51.26 o
  10   5   1      397.92      345.34     47.47 o
  11   5   1       33.25       29.18     64.34 o
 -10   6   1        0.49        6.05     47.99 o
  -9   6   1       88.97       84.50     51.53 o
  -8   6   1      146.31      266.41     48.68 o
  -7   6   1       43.33       70.71     51.53 o
  -6   6   1      465.29      515.06     47.11 o
  -5   6   1       10.12       37.70     20.24 o
  -4   6   1      245.07      253.72     23.13 o
  -3   6   1      376.14      357.16     32.96 o
  -2   6   1     2542.21     2398.93     72.67 o
  -1   6   1      191.58      153.87     22.07 o
   0   6   1      217.97      206.54     22.39 o
   1   6   1       55.35       38.65     18.48 o
   2   6   1      877.59      872.43     44.61 o
   3   6   1      949.05      962.51     40.47 o
   4   6   1       20.01        0.00     19.39 o
   5   6   1        9.73       17.04     14.72 o
   6   6   1      126.07      134.31     36.36 o
   7   6   1        9.87       50.13     46.40 o
   8   6   1       55.36       44.74     77.34 o
   9   6   1       45.24        0.00     61.60 o
  10   6   1      206.31      267.73     73.97 o
  -8   7   1      105.64       65.62     52.29 o
  -7   7   1       36.07        0.00     46.82 o
  -6   7   1      146.32      246.61     48.22 o
  -5   7   1      346.56      389.04     49.50 o
  -4   7   1       81.02       61.67     34.91 o
  -3   7   1      444.88      482.12     41.11 o
  -2   7   1      150.66      133.26     30.73 o
  -1   7   1       28.29       30.71     25.11 o
   0   7   1      396.43      413.00     31.85 o
   1   7   1        0.46        4.59     23.95 o
   2   7   1      122.59      154.81     28.06 o
   3   7   1       42.26       20.54     24.20 o
   4   7   1      340.06      430.17     49.14 o
   5   7   1       24.12      100.91     52.13 o
   6   7   1       14.91        0.00     56.29 o
   7   7   1      203.66      356.89     70.01 o
   8   7   1       71.19       84.10     70.16 o
  -5   8   1        3.48       31.39    108.54 o
  -4   8   1      434.43      654.79    132.52 o
  -3   8   1        3.63      101.77     62.61 o
  -2   8   1       32.44       86.86     38.26 o
  -1   8   1       30.79        9.03     51.73 o
   0   8   1        3.45       76.35     35.68 o
   1   8   1        0.07      110.48     53.89 o
   2   8   1      101.14      115.67     50.60 o
   3   8   1       93.65       36.37     41.65 o
   4   8   1       30.56        5.46     62.30 o
 -14   0   2      297.52      270.64     79.80 o
 -12   0   2       13.84       50.99     42.57 o
 -10   0   2     2162.08     2111.64     98.02 o
  -8   0   2      880.44      853.40     42.24 o
  -6   0   2       22.89       12.75     13.44 o
  -4   0   2     2815.88     3013.27     89.21 o
  -2   0   2     1435.03     1294.28     43.47 o
   0   0   2     4687.01     5223.59    231.73 o
   2   0   2     1022.87     1096.43     33.53 o
   4   0   2      806.83      793.28     28.02 o
   6   0   2       63.00       70.00     13.99 o
   8   0   2      170.55      150.34     32.50 o
  10   0   2       33.72       11.62     38.67 o
  12   0   2     1816.44     1841.29    151.49 o
  14   0   2      113.47      150.26     61.94 o
 -15   1   2        6.35       52.84    123.85 o
 -14   1   2       31.42       21.11     52.13 o
 -13   1   2      173.27      229.70     36.67 o
 -12   1   2      965.23      979.02     73.81 o
 -11   1   2      241.35      271.24     25.45 o
 -10   1   2      246.25      242.19     22.53 o
  -9   1   2      133.46      174.11     18.56 o
  -8   1   2      490.08      528.02     26.29 o
  -7   1   2     2645.72     2648.43     71.19 o
  -6   1   2     1142.76     1162.99     32.37 o
  -5   1   2     3483.18     3568.11     74.59 o
  -4   1   2     2779.12     2759.57     58.05 o
  -3   1   2      408.28      448.51     13.41 o
  -2   1   2     1194.62     1230.28     27.90 o
  -1   1   2       41.60       20.18      2.81 o
   0   1   2      441.27      400.19     11.59 o
   1   1   2      655.66      699.73     20.69 o
   2   1   2       39.04       40.14      3.91 o
   3   1   2     4717.12     4684.20     95.01 o
   4   1   2      736.04      725.96     21.90 o
   5   1   2      161.94      180.30     13.38 o
   6   1   2     1585.94     1578.59     56.14 o
   7   1   2      175.53      175.79     15.54 o
   8   1   2      476.71      456.51     27.66 o
   9   1   2       17.00        0.00     20.86 o
  10   1   2      423.64      414.61     39.56 o
  11   1   2       37.90       97.72     37.51 o
  12   1   2        3.17        6.01     33.81 o
  13   1   2       18.64       44.37     38.79 o
  14   1   2       20.34       36.90     56.86 o
 -15   2   2       34.54       55.94     56.19 o
 -14   2   2       37.94       39.79     45.22 o
 -13   2   2      258.54      172.76     43.42 o
 -12   2   2       59.02       71.73     37.50 o
 -11   2   2      132.38      154.45     18.10 o
 -10   2   2      778.94      781.80     33.42 o
  -9   2   2      224.65      232.06     15.79 o
  -8   2   2      638.60      607.91     24.75 o
  -7   2   2      535.48      557.06     31.90 o
  -6   2   2     4313.47     4554.67    136.59 o
  -5   2   2       50.64       64.05      9.51 o
  -4   2   2     3039.03     3284.81     72.28 o
  -3   2   2      225.02      261.35      9.34 o
  -2   2   2      362.38      359.69     11.09 o
  -1   2   2     2662.12     2740.81     56.89 o
   0   2   2     1373.61     1356.84     31.12 o
   1   2   2      711.39      695.61     20.63 o
   2   2   2      130.00      134.84      6.63 o
   3   2   2       13.21        0.00      6.19 o
   4   2   2     1535.45     1442.84     39.51 o
   5   2   2      465.71      495.76     28.41 o
   6   2   2     2508.30     2384.26     67.16 o
   7   2   2        3.20        0.71     15.13 o
   8   2   2      647.39      682.27     31.89 o
   9   2   2      386.30      396.22     32.78 o
  10   2   2        4.06        0.00     25.45 o
  11   2   2        3.33       20.31     26.47 o
  12   2   2      116.81      121.50     56.06 o
  13   2   2        0.07       29.89     47.51 o
 -14   3   2       71.54      109.86     63.50 o
 -13   3   2      108.53       95.80     42.10 o
 -12   3   2      406.32      322.70     43.54 o
 -11   3   2       23.11       54.12     28.93 o
 -10   3   2       85.62       98.41     26.55 o
  -9   3   2      116.76      133.21     27.17 o
  -8   3   2      141.34      142.05     24.04 o
  -7   3   2       34.22       28.67     18.12 o
  -6   3   2     1006.68      892.65     43.71 o
  -5   3   2      270.51      265.07     19.44 o
  -4   3   2     2272.59     2473.77     57.20 o
  -3   3   2        7.41        1.44      6.30 o
  -2   3   2     2200.26     2270.46     49.66 o
  -1   3   2      748.59      765.94     20.50 o
   0   3   2       40.07       28.58      6.31 o
   1   3   2        2.88        8.27      7.94 o
   2   3   2       11.81       21.49      6.28 o
   3   3   2     1579.43     1681.78     41.98 o
   4   3   2        1.27        9.12      5.98 o
   5   3   2        7.05        8.48      7.56 o
   6   3   2       13.48       23.74     11.87 o
   7   3   2       88.17       90.08     11.10 o
   8   3   2      623.42      536.60     34.20 o
   9   3   2       50.81       42.67     16.00 o
  10   3   2      173.72      183.11     26.92 o
  11   3   2      119.09      119.10     37.00 o
  12   3   2       77.76       99.33     39.46 o
  13   3   2        0.97       35.96     49.71 o
 -13   4   2       40.26       66.77     67.30 o
 -12   4   2       15.11       39.38     38.67 o
 -11   4   2        1.83       40.39     33.89 o
 -10   4   2      467.48      413.42     39.85 o
  -9   4   2      328.88      292.88     33.57 o
  -8   4   2      449.83      452.11     37.04 o
  -7   4   2      321.13      309.43     31.32 o
  -6   4   2      151.23      137.97     23.74 o
  -5   4   2       76.46       84.85     11.94 o
  -4   4   2      130.30      147.44     14.80 o
  -3   4   2        3.04        3.23     12.68 o
  -2   4   2      902.15      980.33     32.60 o
  -1   4   2      431.86      389.66     19.13 o
   0   4   2      704.93      747.46     27.87 o
   1   4   2       59.82       67.40     10.93 o
   2   4   2        0.74        4.89      8.78 o
   3   4   2        1.05       16.43      8.12 o
   4   4   2      713.84      778.11     26.83 o
   5   4   2      929.39      873.11     31.36 o
   6   4   2      133.54      152.42     21.45 o
   7   4   2        1.20        1.85     19.70 o
   8   4   2        3.26       11.69     28.06 o
   9   4   2      109.00      184.09     60.08 o
  10   4   2        8.43       94.47     42.54 o
  11   4   2       39.43       47.04     35.59 o
  12   4   2       59.92        0.00     66.92 o
 -12   5   2       12.98        0.00     46.63 o
 -11   5   2       13.49        0.00     42.31 o
 -10   5   2       31.74        0.00     40.75 o
  -9   5   2      227.85      315.44     39.00 o
  -8   5   2        2.02       41.71     29.58 o
  -7   5   2        0.54        0.00     27.66 o
  -6   5   2        0.07        0.00     25.75 o
  -5   5   2      211.25      219.33     17.39 o
  -4   5   2     2482.61     2331.44     65.75 o
  -3   5   2       56.06       61.53     15.05 o
  -2   5   2       34.10       32.84     15.61 o
  -1   5   2       13.89       29.82     16.97 o
   0   5   2      216.60      231.97     18.41 o
   1   5   2     1170.41     1120.43     48.53 o
   2   5   2       36.65       14.98     12.56 o
   3   5   2      370.29      370.07     20.22 o
   4   5   2      206.15      234.16     16.35 o
   5   5   2       82.30      100.81     11.95 o
   6   5   2      358.96      338.92     31.68 o
   7   5   2        5.60        0.00     28.01 o
   8   5   2       78.71       90.93     37.83 o
   9   5   2        1.51        0.43     34.09 o
  10   5   2        3.57        0.00     60.30 o
  11   5   2      134.58      159.77     72.52 o
 -11   6   2       22.37        0.00     63.89 o
 -10   6   2      116.40       99.71     48.73 o
  -9   6   2       50.88       27.96     71.03 o
  -8   6   2        1.99       34.32     44.73 o
  -7   6   2      254.17      285.45     45.80 o
  -6   6   2       80.87       28.41     33.83 o
  -5   6   2      530.45      537.82     37.79 o
  -4   6   2       88.55       71.28     20.65 o
  -3   6   2      191.91      205.27     25.28 o
  -2   6   2        7.22       30.52     23.76 o
  -1   6   2      846.44      834.55     42.02 o
   0   6   2        2.90       31.67     20.96 o
   1   6   2        0.56        0.00     18.13 o
   2   6   2      382.49      352.03     26.06 o
   3   6   2      275.14      292.93     22.03 o
   4   6   2      354.81      404.00     32.48 o
   5   6   2        0.76        6.08     31.62 o
   6   6   2       20.90       10.69     49.04 o
   7   6   2      494.06      509.10     68.13 o
   8   6   2       91.20       77.40     58.17 o
   9   6   2        3.27        0.00     60.07 o
  -8   7   2       23.96       12.66     51.72 o
  -7   7   2      166.85      132.40     52.28 o
  -6   7   2      182.04       48.37     45.43 o
  -5   7   2      167.26      143.06     46.35 o
  -4   7   2      128.32      125.34     36.49 o
  -3   7   2       15.93       19.11     31.05 o
  -2   7   2       15.50        0.00     30.42 o
  -1   7   2        1.23       47.92     27.44 o
   0   7   2      369.66      387.86     31.74 o
   1   7   2      935.41      969.42     58.68 o
   2   7   2      261.57      273.37     29.00 o
   3   7   2      316.09      401.11     30.55 o
   4   7   2       84.33       92.57     33.47 o
   5   7   2       55.74        0.00     59.35 o
   6   7   2      210.40      128.77     61.51 o
   7   7   2       26.79       31.29     64.43 o
  -5   8   2      240.18      265.81     63.95 o
  -4   8   2       56.05       28.35     55.00 o
  -3   8   2      135.25       87.57     49.71 o
  -2   8   2       46.30       20.75     39.41 o
  -1   8   2      642.71      647.26     46.75 o
   0   8   2       29.81       23.80     36.26 o
   1   8   2       32.07       74.13     41.97 o
   2   8   2        6.06       99.87     46.47 o
   3   8   2        3.06       55.68     50.15 o
   4   8   2        6.90        0.00     93.19 o
 -15   0   3       42.19      177.68    127.35 o
 -13   0   3      148.91      174.27     51.66 o
 -11   0   3     1727.86     1609.09    255.84 o
  -9   0   3        3.61       37.77     43.41 o
  -7   0   3      449.00      438.99     31.15 o
  -5   0   3        0.55        2.74      9.07 o
  -3   0   3    14179.06    14481.38    454.12 o
  -1   0   3       23.02       25.72      3.49 o
   1   0   3    57904.33    54405.74   1691.31 o
   3   0   3      334.32      311.76     14.54 o
   5   0   3      844.72      768.02     31.02 o
   7   0   3      522.96      446.34     44.84 o
   9   0   3      280.06      267.20     43.96 o
  11   0   3       28.82        0.00     49.35 o
  13   0   3        8.05       92.67     72.25 o
 -15   1   3      140.03      198.49     56.24 o
 -14   1   3        1.26       22.11     37.93 o
 -13   1   3       15.69       29.67     33.02 o
 -12   1   3       26.09        0.00     27.22 o
 -11   1   3      353.77      386.52     30.07 o
 -10   1   3      226.07      235.56     23.33 o
  -9   1   3      146.60      168.11     19.11 o
  -8   1   3      776.02      707.42     32.31 o
  -7   1   3       46.06       57.30     11.68 o
  -6   1   3      335.18      376.52     15.07 o
  -5   1   3      391.50      405.09     14.35 o
  -4   1   3     7681.14     8077.66    171.18 o
  -3   1   3      339.63      336.38     11.01 o
  -2   1   3     3738.92     3505.48     79.59 o
  -1   1   3     8294.22     8687.88    192.80 o
   0   1   3      256.69      235.00      8.01 o
   1   1   3     5987.30     6111.61    157.92 o
   2   1   3     3529.85     3265.86     66.60 o
   3   1   3     1760.53     1631.85     35.46 o
   4   1   3      889.82      955.31     24.76 o
   5   1   3      837.61      892.32     26.54 o
   6   1   3      812.15      856.27     40.41 o
   7   1   3      277.24      290.86     20.00 o
   8   1   3      764.36      774.70     42.47 o
   9   1   3      329.97      376.37     44.15 o
  10   1   3        2.90        0.00     28.46 o
  11   1   3        0.48        0.00     34.30 o
  12   1   3       24.07       47.58     50.91 o
  13   1   3      127.43      145.89     50.29 o
 -15   2   3        0.24        0.00     62.32 o
 -14   2   3       59.92       40.68     47.68 o
 -13   2   3        0.01        0.00     43.69 o
 -12   2   3       16.84        9.39     30.97 o
 -11   2   3       49.75       39.13     19.16 o
 -10   2   3       74.79       68.79     23.83 o
  -9   2   3      614.33      591.90     26.38 o
  -8   2   3       21.81       34.54      8.56 o
  -7   2   3      950.74      967.87     35.67 o
  -6   2   3      599.30      598.98     19.54 o
  -5   2   3      983.55      940.16     27.55 o
  -4   2   3      549.29      550.28     17.11 o
  -3   2   3      637.20      686.62     18.62 o
  -2   2   3      387.87      324.74     11.24 o
  -1   2   3        0.02        0.00      5.62 o
   0   2   3        0.03        5.42      7.63 o
   1   2   3      310.00      282.04     13.71 o
   2   2   3      568.78      558.18     18.72 o
   3   2   3     4650.17     4716.21    107.52 o
   4   2   3        0.07        0.00      5.33 o
   5   2   3      406.31      448.26     18.36 o
   6   2   3      262.36      255.85     15.08 o
   7   2   3      175.42      178.79     14.10 o
   8   2   3       12.77       34.65     14.85 o
   9   2   3       39.72       28.00     20.98 o
  10   2   3        3.40       16.79     29.86 o
  11   2   3       24.27        0.00     43.15 o
  12   2   3       17.80        0.00     67.14 o
  13   2   3       30.14        0.00     82.36 o
 -14   3   3        0.14        0.00     76.22 o
 -13   3   3      332.58      333.50     47.25 o
 -12   3   3       26.07        0.00     33.20 o
 -11   3   3      136.35      131.09     32.51 o
 -10   3   3        0.50       15.53     24.08 o
  -9   3   3       60.02      103.47     24.17 o
  -8   3   3      284.70      298.85     30.01 o
  -7   3   3      302.84      310.22     27.81 o
  -6   3   3       50.54       22.37     16.18 o
  -5   3   3      428.67      469.30     19.55 o
  -4   3   3      598.03      641.14     21.80 o
  -3   3   3     6956.32     7121.91    145.13 o
  -2   3   3        1.35        0.12      6.57 o
  -1   3   3      706.52      628.92     19.33 o
   0   3   3      104.17      110.13      9.30 o
   1   3   3      122.49      129.11      7.75 o
   2   3   3      799.81      736.75     22.71 o
   3   3   3        2.23        0.95      6.82 o
   4   3   3        9.51        8.50      6.57 o
   5   3   3       71.54       57.37     23.04 o
   6   3   3       41.87       52.41     10.77 o
   7   3   3      110.50      137.18     19.58 o
   8   3   3       27.37       48.52     22.41 o
   9   3   3      167.11      150.47     31.45 o
  10   3   3      101.50      143.45     30.73 o
  11   3   3       37.48       46.82     36.50 o
  12   3   3        2.82       82.32     87.25 o
 -13   4   3      145.21      144.79     46.72 o
 -12   4   3      128.36      162.78     67.22 o
 -11   4   3       42.29       22.03     34.92 o
 -10   4   3       70.57       26.98     31.28 o
  -9   4   3       32.25        3.47     41.58 o
  -8   4   3      510.17      450.84     37.07 o
  -7   4   3     2725.49     2665.33    103.57 o
  -6   4   3      583.95      520.88     36.96 o
  -5   4   3      240.87      256.75     15.87 o
  -4   4   3      536.70      591.66     27.08 o
  -3   4   3       62.54       75.82     12.30 o
  -2   4   3      771.22      736.54     28.85 o
  -1   4   3      106.07      137.35     13.24 o
   0   4   3        8.88       12.00     11.81 o
   1   4   3       24.34        0.50      9.64 o
   2   4   3        0.22        0.00      9.62 o
   3   4   3      544.86      542.67     20.13 o
   4   4   3      272.46      278.28     18.01 o
   5   4   3       69.31       58.22      9.98 o
   6   4   3      590.32      550.56     23.50 o
   7   4   3       71.57       90.27     15.30 o
   8   4   3      348.37      320.75     33.29 o
   9   4   3        0.65        0.00     26.15 o
  10   4   3        4.27       38.79     35.31 o
  11   4   3       19.93      102.53     80.69 o
 -12   5   3        4.63        0.00     54.37 o
 -11   5   3      156.19      162.95     64.80 o
 -10   5   3      121.12      103.10     42.83 o
  -9   5   3     1773.59     1656.18    116.68 o
  -8   5   3      288.33      324.76     39.04 o
  -7   5   3      331.62      322.12     35.44 o
  -6   5   3      244.04      276.99     34.43 o
  -5   5   3      258.18      267.72     20.57 o
  -4   5   3       41.89       38.45     22.49 o
  -3   5   3      380.47      402.76     26.54 o
  -2   5   3      237.47      247.99     22.99 o
  -1   5   3      188.51      151.13     28.39 o
   0   5   3       31.11       32.66     16.06 o
   1   5   3      230.26      232.33     16.50 o
   2   5   3      550.09      540.70     22.19 o
   3   5   3       14.45       31.16     11.00 o
   4   5   3      765.42      793.55     30.30 o
   5   5   3      436.47      468.65     26.09 o
   6   5   3       12.70        9.39     27.88 o
   7   5   3       58.11        0.00     33.63 o
   8   5   3      212.58      242.99    110.93 o
   9   5   3      469.16      559.02     89.62 o
  10   5   3       26.22        0.00     78.67 o
 -11   6   3       30.40       93.96     58.45 o
 -10   6   3       66.33      126.36     48.00 o
  -9   6   3       22.64       27.71     70.95 o
  -8   6   3       48.67       73.69     41.57 o
  -7   6   3       15.90       39.95     42.62 o
  -6   6   3       26.99       21.54     28.30 o
  -5   6   3       61.19       72.55     23.54 o
  -4   6   3       39.13        9.65     28.86 o
  -3   6   3      883.70      803.45     46.39 o
  -2   6   3      976.86      793.56     47.32 o
  -1   6   3     2258.44     2071.53     85.76 o
   0   6   3       59.35       40.52     26.67 o
   1   6   3       12.66        0.00     20.16 o
   2   6   3      211.03      228.73     19.03 o
   3   6   3      392.68      446.47     27.89 o
   4   6   3      183.58      219.37     20.89 o
   5   6   3        6.39        1.96     15.70 o
   7   6   3       84.82       41.61     73.30 o
   8   6   3        4.57        4.63     58.70 o
   9   6   3        8.15       35.89     69.06 o
  -8   7   3      250.81      280.71     63.77 o
  -7   7   3        0.46        0.00     55.25 o
  -6   7   3      187.58      178.12     51.19 o
  -5   7   3       26.22       64.44     48.50 o
  -4   7   3      252.66      191.72     34.89 o
  -3   7   3      505.10      566.42     51.50 o
  -2   7   3      192.80      264.72     34.69 o
  -1   7   3      149.34      126.86     29.57 o
   0   7   3       20.15       17.75     26.96 o
   1   7   3      146.54      124.54     33.49 o
   2   7   3       64.64      119.49     26.54 o
   3   7   3       85.18      136.91     26.15 o
   4   7   3      370.27      424.66     63.78 o
   5   7   3      131.58      105.68     59.05 o
   6   7   3      123.50      150.08     64.48 o
   7   7   3       10.20        0.00     64.68 o
  -5   8   3       33.85        0.00     67.97 o
  -4   8   3      151.15      230.50     61.77 o
  -3   8   3       28.76       71.17     62.82 o
  -2   8   3       15.16       22.60     37.45 o
  -1   8   3       34.83       20.83     47.69 o
   0   8   3      340.31      417.57     65.68 o
   1   8   3        0.01       93.31     41.83 o
   2   8   3        0.28       84.05     52.79 o
   3   8   3       49.49       75.03     56.95 o
 -14   0   4        9.92        0.00     91.13 o
 -12   0   4        3.62       34.34     37.84 o
 -10   0   4      516.23      495.09     48.90 o
  -8   0   4      326.89      363.36     38.26 o
  -6   0   4      444.61      386.47     28.96 o
  -4   0   4     8264.37     8381.81    307.26 o
  -2   0   4      223.57      196.10     10.10 o
   0   0   4     6008.16     6094.56    192.17 o
   2   0   4    13785.75    14156.02    396.42 o
   4   0   4      998.38     1022.38     35.41 o
   6   0   4        7.49        5.61     16.62 o
   8   0   4       77.22       49.85     37.66 o
  10   0   4     1034.55      947.23     90.12 o
  12   0   4      361.90      353.19     81.35 o
 -15   1   4        1.04        0.00     50.46 o
 -14   1   4      420.79      444.88     49.52 o
 -13   1   4      196.05      173.25     32.93 o
 -12   1   4      165.79      191.24     51.00 o
 -11   1   4      668.32      730.87     40.66 o
 -10   1   4      333.90      331.67     24.40 o
  -9   1   4      167.49      187.23     18.74 o
  -8   1   4      218.57      251.77     19.80 o
  -7   1   4     2788.33     2687.00     66.52 o
  -6   1   4     4393.71     4501.05     99.55 o
  -5   1   4      519.64      541.93     17.10 o
  -4   1   4     4037.30     4167.56     95.66 o
  -3   1   4     3446.88     3392.11     77.93 o
  -2   1   4     1491.84     1554.63     37.02 o
  -1   1   4      134.50      103.76      5.53 o
   0   1   4     2880.14     2854.10     64.93 o
   1   1   4     1031.93     1064.71     26.14 o
   2   1   4     3349.16     3196.93     69.30 o
   3   1   4     1876.27     1996.56     45.43 o
   4   1   4       27.53       46.39      6.94 o
   5   1   4       48.67       71.22     11.89 o
   6   1   4       17.34        0.00     10.83 o
   7   1   4        0.79        0.00     14.89 o
   8   1   4      306.94      310.47     45.81 o
   9   1   4        1.74        0.00     35.10 o
  10   1   4       39.25       33.01     31.17 o
  11   1   4        0.14       35.56     52.20 o
  12   1   4      445.37      495.05     53.22 o
  13   1   4       19.82       38.14     65.46 o
 -15   2   4       20.66       13.61     86.24 o
 -14   2   4       36.40       60.39     65.23 o
 -13   2   4      175.36      241.92     52.00 o
 -12   2   4       96.49      113.53     21.87 o
 -11   2   4      117.99      105.27     17.17 o
 -10   2   4       68.20       56.77     22.78 o
  -9   2   4       99.40      146.27     15.50 o
  -8   2   4       50.35      109.10     15.06 o
  -7   2   4      296.50      309.76     16.37 o
  -6   2   4     1706.46     1616.64     52.30 o
  -5   2   4       45.56       30.92      8.06 o
  -4   2   4       89.89      193.02      9.47 o
  -3   2   4     1029.82     1034.65     27.33 o
  -2   2   4     2460.98     2528.01     59.57 o
  -1   2   4     1110.11     1041.18     26.93 o
   0   2   4      249.90      273.33     12.63 o
   1   2   4     3595.59     3748.35    109.84 o
   2   2   4      521.33      488.32     19.06 o
   3   2   4      226.95      233.05     15.47 o
   4   2   4      334.65      320.93     14.16 o
   5   2   4       21.51       17.90      8.24 o
   6   2   4     1824.07     1881.93     68.67 o
   7   2   4       12.44        0.00     11.92 o
   8   2   4       13.22       23.15     14.64 o
   9   2   4      182.13      203.72     41.77 o
  10   2   4        2.14       53.22     32.20 o
  11   2   4        1.18        0.00     50.21 o
  12   2   4       38.20        0.00     62.07 o
 -14   3   4      137.32       49.52     51.77 o
 -13   3   4       11.85       41.29     47.59 o
 -12   3   4       39.82        8.28     34.11 o
 -11   3   4       35.41       32.96     32.00 o
 -10   3   4       70.62       28.82     32.13 o
  -9   3   4       87.36      132.67     30.05 o
  -8   3   4        0.37        0.00     19.31 o
  -7   3   4      176.04      219.15     15.63 o
  -6   3   4       22.78       20.25     11.66 o
  -5   3   4      388.37      381.24     18.78 o
  -4   3   4        0.05       22.13      7.71 o
  -3   3   4      826.79      894.31     27.92 o
  -2   3   4      430.36      497.11     16.99 o
  -1   3   4     1658.90     1683.84     51.92 o
   0   3   4     3762.47     3659.19    112.95 o
   1   3   4      128.23      132.48     14.07 o
   2   3   4      573.62      539.99     25.47 o
   3   3   4      169.35      144.73     15.19 o
   4   3   4      205.17      198.38     13.50 o
   5   3   4       62.16       69.05     10.39 o
   6   3   4       52.27       24.92     12.81 o
   7   3   4       92.31       78.73     12.47 o
   8   3   4      150.72      153.07     17.22 o
   9   3   4       13.29        0.00     27.47 o
  10   3   4      220.60      289.31     40.68 o
  11   3   4       32.11       65.10     67.32 o
  12   3   4       20.11        0.00     85.87 o
 -13   4   4        3.25       72.27     48.98 o
 -12   4   4        0.19       21.51     43.16 o
 -11   4   4      192.00      136.98     39.95 o
 -10   4   4      291.42      306.35     41.75 o
  -9   4   4     1321.04     1324.68     78.21 o
  -8   4   4       38.92       32.33     25.93 o
  -7   4   4      147.63      155.03     28.28 o
  -6   4   4       91.50       92.01     13.57 o
  -5   4   4       51.72       44.72     11.08 o
  -4   4   4      299.06      260.55     24.94 o
  -3   4   4      562.77      560.09     23.69 o
  -2   4   4       19.85       11.89     11.30 o
  -1   4   4        9.05       16.41     11.14 o
   0   4   4       17.13        0.00     16.40 o
   1   4   4      683.73      700.28     25.41 o
   2   4   4        0.04        2.24      7.69 o
   3   4   4      402.98      429.98     23.89 o
   4   4   4      993.83      937.53     40.02 o
   5   4   4       77.09       98.40     11.15 o
   6   4   4      599.53      572.64     26.59 o
   7   4   4       68.24      110.57     24.56 o
   8   4   4        8.12       29.24     19.40 o
  10   4   4       14.00        0.00     70.11 o
  11   4   4       47.59        0.00     86.14 o
 -12   5   4      131.17      130.79     63.21 o
 -11   5   4       43.98        0.00     45.56 o
 -10   5   4       42.47       23.73     42.86 o
  -9   5   4     1178.33     1064.97     75.32 o
  -8   5   4        2.30        0.00     32.56 o
  -7   5   4       18.92       25.24     38.61 o
  -6   5   4       15.91       23.89     14.35 o
  -5   5   4      391.66      415.17     26.46 o
  -4   5   4       23.12       31.83     16.97 o
  -3   5   4     1236.28     1150.26     53.23 o
  -2   5   4       96.88       74.27     21.31 o
  -1   5   4       26.87       15.51     15.91 o
   0   5   4       68.16       26.78     19.28 o
   1   5   4      412.27      432.45     25.24 o
   2   5   4      300.17      280.06     18.99 o
   3   5   4       80.68       70.23     12.32 o
   4   5   4      827.95      804.66     26.67 o
   5   5   4       17.88       11.59     13.99 o
   6   5   4      405.83      478.26     31.35 o
   7   5   4      916.98      838.11     98.89 o
   8   5   4      252.87      280.89     73.37 o
   9   5   4       40.67        0.00     69.58 o
  10   5   4        0.07        0.00     83.29 o
 -11   6   4      390.41      425.47     76.16 o
 -10   6   4       55.63       86.40     54.70 o
  -9   6   4       46.82      182.56     68.13 o
  -8   6   4      223.16      197.36     49.66 o
  -7   6   4        7.49       24.35     43.57 o
  -6   6   4        2.46       14.89     23.53 o
  -5   6   4       80.90      139.24     32.03 o
  -4   6   4        0.30        0.00     28.53 o
  -3   6   4      141.59      122.15     31.58 o
  -2   6   4      570.05      523.08     42.29 o
  -1   6   4     2981.87     2821.88    107.90 o
   0   6   4       65.31      121.76     22.70 o
   1   6   4       77.29       72.94     19.46 o
   2   6   4      206.30      269.49     42.07 o
   3   6   4       90.10       40.78     21.21 o
   4   6   4       46.60       41.21     29.94 o
   5   6   4      265.31      249.07     58.24 o
   6   6   4      177.53      224.68     67.21 o
   7   6   4      114.58       79.98    140.28 o
   8   6   4        4.74       57.38     83.20 o
  -8   7   4       16.07       49.29     57.76 o
  -7   7   4      211.26      264.25     58.94 o
  -6   7   4        3.86        0.00     49.77 o
  -5   7   4      278.25      301.85     52.67 o
  -4   7   4       31.42       73.43     34.40 o
  -3   7   4       47.38       25.61     32.57 o
  -2   7   4        2.71        0.00     32.37 o
  -1   7   4      189.11      188.90     33.94 o
   0   7   4      292.13      338.85     36.10 o
   1   7   4      198.53      224.31     33.59 o
   2   7   4       18.43       67.54     39.54 o
   3   7   4      153.49      260.78     36.29 o
   4   7   4       23.47      144.01     86.12 o
   5   7   4      169.44      194.88    173.34 o
   6   7   4       20.67      109.67     99.18 o
  -4   8   4        1.14        8.36     75.95 o
  -3   8   4      213.34      306.01     54.36 o
  -2   8   4        0.44       43.18     40.80 o
  -1   8   4       37.95       91.62     40.77 o
   0   8   4       94.90       51.77     61.98 o
   1   8   4       61.76       61.79     48.93 o
   2   8   4        7.94       63.15     68.38 o
 -15   0   5       34.13       70.79     63.53 o
 -13   0   5     1834.93     1801.80    117.12 o
 -11   0   5        0.56        0.00     30.94 o
  -9   0   5      471.17      464.73     45.84 o
  -7   0   5     1295.82     1366.21     54.30 o
  -5   0   5        0.19        9.41      8.69 o
  -3   0   5     4217.64     3873.70    124.62 o
  -1   0   5        1.78        0.00      4.78 o
   1   0   5     5197.64     5548.75    179.44 o
   3   0   5     3921.32     4044.61    117.91 o
   5   0   5      553.18      506.01     34.00 o
   7   0   5      463.83      555.38     54.88 o
   9   0   5     1110.22      894.05     81.69 o
  11   0   5      257.62      230.72     63.17 o
 -15   1   5        0.77        2.30     47.85 o
 -14   1   5       26.75      110.42     38.02 o
 -13   1   5       12.27       22.83     28.49 o
 -12   1   5      145.76      191.98     28.12 o
 -11   1   5     1794.48     1776.57     66.97 o
 -10   1   5      112.74      104.38     18.80 o
  -9   1   5     1197.00     1163.55     45.94 o
  -8   1   5      451.17      473.48     23.78 o
  -7   1   5       54.01       59.24     11.39 o
  -6   1   5      510.21      559.64     23.40 o
  -5   1   5      505.76      548.68     19.39 o
  -4   1   5       80.07       70.27      6.25 o
  -3   1   5      195.21      172.99      8.32 o
  -2   1   5      104.01       92.29      5.71 o
  -1   1   5      511.23      508.73     14.57 o
   0   1   5      125.37       89.97      5.34 o
   1   1   5      100.68       80.94      5.68 o
   2   1   5      241.27      258.00     10.28 o
   3   1   5      218.34      272.39     14.18 o
   4   1   5       73.72       67.38      8.47 o
   5   1   5      419.25      388.12     20.48 o
   6   1   5      247.78      248.59     19.89 o
   7   1   5       17.78       22.38     17.98 o
   8   1   5       64.66        7.49     24.73 o
   9   1   5      348.66      366.89     37.43 o
  10   1   5      105.56      100.44     35.40 o
  11   1   5      265.21      256.74     45.44 o
  12   1   5        1.21       15.73     64.81 o
 -15   2   5       21.68       60.64     64.05 o
 -14   2   5       11.38       69.82     60.63 o
 -13   2   5      228.24      286.17     52.43 o
 -12   2   5      149.74      190.65     22.95 o
 -11   2   5       14.31       14.76     19.28 o
 -10   2   5        1.00       35.78     26.34 o
  -9   2   5       12.02       20.18     10.29 o
  -8   2   5      472.01      487.88     22.72 o
  -7   2   5     3354.50     3244.50     98.72 o
  -6   2   5     1503.89     1425.81     47.68 o
  -5   2   5     2473.37     2697.18     74.52 o
  -4   2   5       23.51       34.02      6.47 o
  -3   2   5      240.82      237.08     10.98 o
  -2   2   5       49.75       43.17      6.23 o
  -1   2   5        2.16        0.00      5.54 o
   0   2   5      739.78      694.82     23.94 o
   1   2   5      217.44      220.11     17.58 o
   2   2   5      383.96      333.62     25.77 o
   3   2   5       38.72        6.93      9.26 o
   4   2   5        0.86        3.96      7.63 o
   5   2   5      817.82      862.51     38.33 o
   6   2   5        4.76       32.20     12.45 o
   7   2   5      345.61      362.54     24.10 o
   8   2   5        0.15       24.78     24.02 o
   9   2   5       48.23       19.27     29.07 o
  10   2   5      154.20      183.65     35.90 o
  11   2   5       27.88       22.87     40.86 o
  12   2   5        8.02        0.00     80.28 o
 -14   3   5       43.82       42.46     46.78 o
 -13   3   5      581.57      554.30     58.16 o
 -12   3   5        0.38        0.00     36.07 o
 -11   3   5      179.06      182.33     51.11 o
 -10   3   5       15.94       30.05     28.73 o
  -9   3   5      317.93      311.20     20.21 o
  -8   3   5      182.34      163.21     14.89 o
  -7   3   5        0.65        0.00     10.13 o
  -6   3   5      352.44      367.75     20.35 o
  -5   3   5       95.49       95.21     13.72 o
  -4   3   5        1.85       14.97      8.69 o
  -3   3   5     3597.95     3668.09    110.31 o
  -2   3   5      126.83      141.57     10.81 o
  -1   3   5     1377.20     1309.65     39.36 o
   0   3   5       14.76        0.00     12.00 o
   1   3   5       16.44       24.59     11.12 o
   2   3   5        2.43        4.75     12.70 o
   3   3   5      315.19      359.99     23.62 o
   4   3   5      630.22      629.08     42.99 o
   5   3   5      203.50      203.32     18.40 o
   6   3   5       54.30       76.27     19.54 o
   7   3   5        1.05        0.00     16.38 o
   8   3   5      101.44      117.83     22.49 o
   9   3   5      330.64      318.33     67.08 o
  10   3   5        0.08       54.41     78.98 o
  11   3   5        8.06       17.06     77.09 o
 -13   4   5       42.58        0.00     80.20 o
 -12   4   5      235.24      211.13     46.75 o
 -11   4   5       30.76       27.80     37.33 o
 -10   4   5        1.51       57.65     33.28 o
  -9   4   5       26.13        8.94     31.01 o
  -8   4   5     1060.73     1029.86     65.71 o
  -7   4   5     1063.96      947.05     39.33 o
  -6   4   5      105.30      143.40     14.73 o
  -5   4   5        0.87       19.70     15.42 o
  -4   4   5      150.96      177.37     16.88 o
  -3   4   5     1267.72     1248.49     38.29 o
  -2   4   5      115.85       96.12     15.65 o
  -1   4   5      435.82      523.12     31.77 o
   0   4   5      230.83      212.70     15.42 o
   1   4   5        5.15       22.85     27.00 o
   2   4   5       12.67       23.68     20.64 o
   3   4   5       51.06       55.57     13.25 o
   4   4   5      908.32      835.15     38.83 o
   5   4   5      340.34      392.78     41.98 o
   6   4   5      456.28      441.03     33.28 o
   7   4   5       73.94      123.95     21.19 o
   8   4   5        7.92       33.50     63.93 o
   9   4   5       89.71       12.95     67.08 o
  10   4   5      162.52       73.76     77.16 o
 -12   5   5       29.27      107.59     71.50 o
 -11   5   5        1.99        0.00     54.67 o
 -10   5   5        2.42        0.00     47.03 o
  -9   5   5      508.05      645.08     63.02 o
  -8   5   5        0.96        0.72     36.66 o
  -7   5   5       64.45       92.40     19.36 o
  -6   5   5      194.05      211.46     19.00 o
  -5   5   5      268.39      221.52     21.88 o
  -4   5   5      146.50      145.15     22.22 o
  -3   5   5      201.42      232.78     27.75 o
  -2   5   5      431.47      388.57     41.86 o
  -1   5   5       57.00       79.48     20.11 o
   0   5   5      191.59      243.68     27.91 o
   1   5   5       13.49       31.01     12.11 o
   2   5   5      227.57      205.88     24.79 o
   3   5   5      890.78      808.88     45.42 o
   4   5   5      510.90      419.89     42.10 o
   5   5   5       67.59       83.40     24.48 o
   6   5   5       29.26        0.00     29.11 o
   7   5   5        2.31       96.95     62.76 o
   8   5   5       83.53       80.77     70.39 o
   9   5   5        1.26        0.00     77.76 o
 -11   6   5       10.75      175.97     64.73 o
 -10   6   5        8.40        6.88     55.76 o
  -9   6   5        7.64       29.98     54.09 o
  -8   6   5      204.52      342.01     55.63 o
  -7   6   5       44.68        1.73     44.51 o
  -6   6   5      264.20      212.85     29.70 o
  -5   6   5        6.14       19.80     34.56 o
  -4   6   5      190.72      200.46     34.39 o
  -3   6   5       75.70       70.36     30.31 o
  -2   6   5        7.17        0.00     27.51 o
  -1   6   5        2.73       26.42     26.56 o
   0   6   5      446.39      437.57     54.77 o
   1   6   5       27.58       30.76     22.21 o
   2   6   5      572.84      479.88     40.71 o
   3   6   5       10.25        0.00     22.69 o
   4   6   5        7.68       47.89     47.78 o
   5   6   5        0.56       38.27     47.65 o
   6   6   5       45.43       29.61     66.20 o
   7   6   5        1.54       31.67     76.68 o
   8   6   5        0.78        0.00    108.66 o
  -8   7   5      211.87      171.71    172.77 o
  -7   7   5       25.96        0.00     71.52 o
  -6   7   5       25.82       14.46     53.96 o
  -5   7   5       30.67        0.00     44.20 o
  -4   7   5      801.19      813.66     51.04 o
  -3   7   5      403.35      344.98     44.45 o
  -2   7   5        2.65       20.05     57.76 o
  -1   7   5      220.59      250.61     39.97 o
   0   7   5      139.67      116.13     33.40 o
   1   7   5        0.39        0.00     58.92 o
   2   7   5      335.36      248.55     38.59 o
   3   7   5        0.00        1.07     53.44 o
   4   7   5      107.41      149.49     64.37 o
   5   7   5       18.02       23.38     66.76 o
  -4   8   5       18.08       13.47     62.01 o
  -3   8   5       94.46      161.31     48.64 o
  -2   8   5      314.67      353.86     56.38 o
  -1   8   5        1.86       94.89     43.17 o
   0   8   5      424.01      411.87     49.57 o
   1   8   5      106.94      168.02     44.80 o
 -14   0   6      360.99      387.13     56.96 o
 -12   0   6       52.78       40.44     39.38 o
 -10   0   6        0.04        0.00     24.80 o
  -8   0   6       64.52       86.52     21.03 o
  -6   0   6     1089.16      896.70     76.25 o
  -4   0   6     2022.52     1990.91     68.04 o
  -2   0   6       27.59       33.90      7.55 o
   0   0   6     5355.84     5610.76    178.59 o
   2   0   6     4992.34     4725.83    136.63 o
   4   0   6       34.81       49.65     16.40 o
   6   0   6      496.81      352.15     39.23 o
   8   0   6      198.97      201.01     41.96 o
  10   0   6        2.70        0.00     52.55 o
  12   0   6       13.46        0.00     77.47 o
 -15   1   6        5.25       46.52     46.61 o
 -14   1   6       57.94      113.63     32.82 o
 -13   1   6        1.23       11.18     26.72 o
 -12   1   6      151.85      172.74     25.95 o
 -11   1   6       55.32       64.99     21.38 o
 -10   1   6     1838.29     1690.46     57.13 o
  -9   1   6       90.10       53.71     22.03 o
  -8   1   6      143.68      143.81     16.80 o
  -7   1   6      823.07      834.29     33.08 o
  -6   1   6      926.94      950.97     34.49 o
  -5   1   6     1777.44     1773.42     64.54 o
  -4   1   6      448.77      460.16     15.94 o
  -3   1   6      133.36      138.47      7.92 o
  -2   1   6       27.80       14.35      4.82 o
  -1   1   6      235.58      254.56     10.02 o
   0   1   6      556.51      486.62     17.70 o
   1   1   6      779.07      672.17     19.43 o
   2   1   6     4164.32     3980.56     91.49 o
   3   1   6      709.20      653.63     22.66 o
   4   1   6      247.86      271.16     17.88 o
   5   1   6     1602.09     1610.40     61.92 o
   6   1   6      519.08      526.26     50.80 o
   7   1   6        0.04       15.03     27.05 o
   8   1   6      540.95      482.13     39.52 o
   9   1   6      227.84      230.20     37.01 o
  10   1   6        5.28        0.00     40.83 o
  11   1   6       74.59      147.92     62.16 o
  12   1   6       49.11       41.01     53.20 o
 -15   2   6        3.28       25.30    108.37 o
 -14   2   6        0.14       34.77     68.50 o
 -13   2   6       81.55      112.61     25.18 o
 -12   2   6      520.15      564.91     37.72 o
 -11   2   6      426.64      467.16     40.67 o
 -10   2   6      536.09      541.24     35.26 o
  -9   2   6       32.85       64.99     11.92 o
  -8   2   6      922.23      846.92     43.30 o
  -7   2   6       16.68       12.57      9.29 o
  -6   2   6       81.97       79.86     10.16 o
  -5   2   6     1495.48     1450.30     44.22 o
  -4   2   6     2760.70     2518.06     69.98 o
  -3   2   6        2.61        0.00      7.29 o
  -2   2   6     1375.29     1249.87     35.68 o
  -1   2   6     1225.01     1097.77     33.26 o
   0   2   6       13.37        0.00      9.04 o
   1   2   6       70.54       63.02     10.47 o
   2   2   6       22.90       54.79     11.59 o
   3   2   6      265.43      259.17     30.87 o
   4   2   6      128.39      127.60     11.80 o
   5   2   6      263.68      309.07     20.06 o
   6   2   6      581.21      618.96     41.37 o
   7   2   6      166.89      110.82     22.54 o
   8   2   6       92.14       75.42     34.90 o
   9   2   6        2.01        0.00     31.16 o
  10   2   6       51.39       60.91     47.38 o
  11   2   6        4.50        0.00     59.91 o
 -14   3   6       50.52       81.68     49.57 o
 -13   3   6      118.97       90.46     46.94 o
 -12   3   6        0.46       14.93     37.36 o
 -11   3   6       87.55      168.44     26.39 o
 -10   3   6      917.93      868.81     36.11 o
  -9   3   6       28.36       44.20     15.68 o
  -8   3   6      327.86      311.33     21.59 o
  -7   3   6       99.98      100.53     13.85 o
  -6   3   6     2548.98     2436.83     77.32 o
  -5   3   6       98.41       83.02     13.30 o
  -4   3   6       70.20       79.89     10.75 o
  -3   3   6     1157.30     1196.04     38.25 o
  -2   3   6      569.89      512.03     22.26 o
  -1   3   6      122.21      115.80      9.90 o
   0   3   6      907.96      754.55     41.22 o
   1   3   6        4.15        0.00     13.90 o
   2   3   6      321.93      287.54     21.66 o
   3   3   6      126.54      109.34     18.81 o
   4   3   6      132.15      138.64     19.31 o
   5   3   6        1.06       22.41     29.63 o
   6   3   6       53.79       48.50     26.65 o
   7   3   6      221.82      188.33     19.69 o
   8   3   6        0.16        0.00     23.36 o
   9   3   6        4.52       38.66     47.11 o
  10   3   6       25.32        0.00     74.01 o
  11   3   6        2.90       34.06     82.33 o
 -13   4   6      102.03       86.53     50.62 o
 -12   4   6       14.69        0.00     45.37 o
 -11   4   6        0.44       31.93     56.71 o
 -10   4   6      278.61      249.00     42.02 o
  -9   4   6       22.99       23.41     21.76 o
  -8   4   6       94.44       76.12     17.05 o
  -7   4   6      672.57      599.45     31.41 o
  -6   4   6     2349.78     2193.88     72.92 o
  -5   4   6      334.09      384.45     23.94 o
  -4   4   6      339.74      349.96     22.02 o
  -3   4   6       48.93       52.23     14.41 o
  -2   4   6      253.44      303.97     23.93 o
  -1   4   6        6.77        5.91     15.79 o
   0   4   6      178.51      215.03     25.30 o
   1   4   6      385.25      396.95     32.50 o
   2   4   6       65.18       79.50     26.47 o
   3   4   6      506.65      504.07     32.85 o
   4   4   6        1.58        0.00     23.65 o
   5   4   6        5.32       36.44     20.76 o
   6   4   6      127.38       89.99     27.92 o
   7   4   6      128.02      108.23     33.60 o
   8   4   6       66.06      144.15     71.38 o
   9   4   6        2.75        0.00     68.50 o
  10   4   6       70.59       15.32     84.28 o
 -12   5   6        2.91        0.00     54.54 o
 -11   5   6      152.69      123.21     50.91 o
 -10   5   6        8.35        0.00     43.77 o
  -9   5   6      160.73      158.05     99.48 o
  -8   5   6      995.16      848.81     50.46 o
  -7   5   6       48.58       38.39     26.33 o
  -6   5   6        3.78        0.00     28.95 o
  -5   5   6       29.42       51.06     23.60 o
  -4   5   6        7.24       17.49     24.93 o
  -3   5   6      336.53      283.43     29.18 o
  -2   5   6      298.28      236.22     26.53 o
  -1   5   6       34.23       48.10     18.13 o
   0   5   6      289.02      310.21     37.81 o
   1   5   6        5.27        8.52     22.94 o
   2   5   6       30.86       35.16     20.21 o
   3   5   6      402.14      393.49     31.56 o
   4   5   6        1.66        0.00     20.00 o
   5   5   6        6.61       26.03     26.43 o
   6   5   6       78.26       84.06     33.74 o
   7   5   6      159.71      145.40    139.13 o
   8   5   6        0.20       35.52     74.19 o
   9   5   6       37.97       57.25     86.38 o
 -11   6   6      283.74      339.89     68.51 o
 -10   6   6       12.95        0.00     98.66 o
  -9   6   6      180.18      270.32     57.74 o
  -8   6   6        0.44       10.16     48.79 o
  -7   6   6       57.56      101.19     47.16 o
  -6   6   6        2.34        0.00     42.66 o
  -5   6   6      349.05      330.86     40.31 o
  -4   6   6      343.49      360.93     39.28 o
  -3   6   6       61.34       25.55     30.47 o
  -2   6   6      223.65      244.43     34.72 o
  -1   6   6     1375.07     1430.82     98.83 o
   0   6   6      267.37      289.60     32.35 o
   1   6   6       40.32       33.35     26.97 o
   2   6   6        0.46        4.39     28.07 o
   3   6   6       79.52       58.86     29.59 o
   4   6   6       91.16       65.52     44.90 o
   5   6   6        6.44       76.41     53.45 o
   6   6   6       14.99        0.00     68.09 o
   7   6   6       25.55        0.00    199.50 o
  -8   7   6        0.13       64.59     85.38 o
  -7   7   6       60.37       66.01     58.74 o
  -6   7   6       22.69       64.38     74.87 o
  -5   7   6      552.86      690.05     76.53 o
  -4   7   6       29.41       11.01     43.55 o
  -3   7   6       50.62        0.00     43.17 o
  -2   7   6      175.47      154.85     49.56 o
  -1   7   6       82.75       20.11     44.99 o
   0   7   6       31.03       11.97     58.25 o
   1   7   6      168.80      156.20     37.99 o
   2   7   6        2.55        2.18     31.99 o
   3   7   6       44.37       31.32     54.11 o
   4   7   6       36.92      155.70     60.22 o
 -15   0   7      200.02      174.43     53.41 o
 -13   0   7      218.54      256.60     45.22 o
 -11   0   7      361.40      329.83     40.86 o
  -9   0   7      910.51      836.78     58.39 o
  -7   0   7       88.16      111.24     21.85 o
  -5   0   7     1037.20     1080.89     48.22 o
  -3   0   7     5163.20     4593.89    171.06 o
  -1   0   7     5980.67     5947.20    190.29 o
   1   0   7       12.72       12.84     10.73 o
   3   0   7      579.18      562.68     29.88 o
   5   0   7      343.91      370.78     59.51 o
   7   0   7       34.12        0.00     33.15 o
   9   0   7      500.84      443.11     62.92 o
  11   0   7      107.36       97.45    172.77 o
 -15   1   7        2.63       20.37     44.01 o
 -14   1   7        0.28        0.00     30.01 o
 -13   1   7      108.68      128.19     27.72 o
 -12   1   7       90.46       90.58     24.36 o
 -11   1   7      237.81      200.14     24.32 o
 -10   1   7      740.85      697.60     40.37 o
  -9   1   7      104.48       84.77     16.81 o
  -8   1   7       79.26       71.38     14.29 o
  -7   1   7      286.05      217.85     19.98 o
  -6   1   7      525.74      493.10     22.89 o
  -5   1   7     1521.67     1435.35     47.38 o
  -4   1   7      730.89      712.07     24.70 o
  -3   1   7       11.51       14.98      7.46 o
  -2   1   7       84.15      106.36      7.63 o
  -1   1   7       25.51       32.70      7.40 o
   0   1   7      124.27      150.88      9.46 o
   1   1   7     1446.81     1418.96     41.95 o
   2   1   7        1.72        6.57      7.79 o
   3   1   7     2830.32     2602.19     73.33 o
   4   1   7      146.06      176.41     26.34 o
   5   1   7       11.82       31.30     17.33 o
   6   1   7      295.25      368.47     26.16 o
   7   1   7       12.63       45.29     25.80 o
   8   1   7      218.91      203.85     33.97 o
   9   1   7       15.41       19.17     35.49 o
  10   1   7       14.25        0.00     39.82 o
  11   1   7       12.13       36.66     50.85 o
 -15   2   7       75.01      172.36     50.15 o
 -14   2   7        5.53        9.53     42.96 o
 -13   2   7      550.28      510.74     39.84 o
 -12   2   7      231.13      221.74     37.67 o
 -11   2   7      406.45      355.81     28.11 o
 -10   2   7     1814.26     1700.75     56.86 o
  -9   2   7     1091.95     1049.88     42.67 o
  -8   2   7     1607.31     1595.35     63.37 o
  -7   2   7       31.58       37.41     14.66 o
  -6   2   7      305.46      267.86     17.62 o
  -5   2   7      522.69      483.32     23.29 o
  -4   2   7       20.49       38.51     12.47 o
  -3   2   7        5.76       22.14      8.00 o
  -2   2   7      265.05      249.74     15.02 o
  -1   2   7     1399.49     1343.93     51.42 o
   0   2   7       54.62       55.44      8.12 o
   1   2   7      812.19      712.09     44.12 o
   2   2   7       63.39       47.14     15.19 o
   3   2   7       48.71       55.01     15.37 o
   4   2   7       99.67      109.85     12.34 o
   5   2   7     1227.61     1201.29     45.68 o
   6   2   7       53.41      136.46     22.64 o
   7   2   7       71.45       85.23     26.41 o
   8   2   7       96.61       90.04     38.31 o
   9   2   7       22.67       63.60     37.74 o
  10   2   7       56.32        0.00     49.86 o
  11   2   7       15.46        0.00    204.10 o
 -14   3   7        9.42      124.39     47.23 o
 -13   3   7       44.34       95.54    100.04 o
 -12   3   7       11.01       19.62     50.97 o
 -11   3   7      304.23      283.61     25.39 o
 -10   3   7      157.93      174.72     18.42 o
  -9   3   7       11.50        0.00     23.85 o
  -8   3   7       65.49       66.00     14.88 o
  -7   3   7       17.75        3.90     18.01 o
  -6   3   7      160.01      167.99     15.99 o
  -5   3   7      326.19      342.67     21.22 o
  -4   3   7      191.42      172.36     14.60 o
  -3   3   7     1137.90     1062.33     40.15 o
  -2   3   7     1122.24     1026.39     41.01 o
  -1   3   7      160.69      162.31     10.45 o
   0   3   7      323.38      350.89     27.97 o
   1   3   7      418.63      362.16     28.24 o
   2   3   7       72.44       69.93     16.98 o
   3   3   7      286.46      301.31     25.08 o
   4   3   7       20.42       10.66     18.25 o
   5   3   7       52.24       64.76     24.54 o
   6   3   7       15.77        0.00     42.07 o
   7   3   7      184.72      195.54     51.92 o
   8   3   7       46.76       24.13     41.15 o
   9   3   7      159.13      170.89     51.29 o
  10   3   7       32.56      120.88     83.68 o
 -13   4   7      266.76      185.05     62.05 o
 -12   4   7       36.02        0.00     69.23 o
 -11   4   7       38.14       27.22     58.49 o
 -10   4   7      391.88      418.20     49.67 o
  -9   4   7       14.35        8.18     26.97 o
  -8   4   7      752.22      758.41     45.30 o
  -7   4   7      138.88      156.54     18.78 o
  -6   4   7       44.36       11.24     15.34 o
  -5   4   7        2.38        0.00     19.83 o
  -4   4   7      479.79      450.76     32.14 o
  -3   4   7      814.78      722.49     34.93 o
  -2   4   7      102.73      101.41     15.04 o
  -1   4   7       21.00       34.82     11.39 o
   0   4   7      847.22      722.61     46.52 o
   1   4   7      109.97      157.50     32.26 o
   2   4   7        3.40        0.00     15.63 o
   3   4   7      461.72      408.38     31.29 o
   4   4   7      373.63      381.46     34.61 o
   5   4   7      484.55      525.75     57.00 o
   6   4   7        4.56        0.98     29.98 o
   7   4   7      132.03       80.22     89.98 o
   8   4   7       12.84        0.00     73.53 o
   9   4   7       51.67        0.00     83.12 o
 -12   5   7      134.12       97.41     56.91 o
 -11   5   7      128.96       43.38     53.91 o
 -10   5   7       44.24        0.00     42.66 o
  -9   5   7        0.19        0.00     41.91 o
  -8   5   7       87.96      100.72     29.78 o
  -7   5   7      387.66      380.74     36.78 o
  -6   5   7       71.55       56.52     29.10 o
  -5   5   7        0.32        1.84     26.97 o
  -4   5   7      586.29      577.11     40.65 o
  -3   5   7       24.29       27.42     20.97 o
  -2   5   7      433.02      479.22     32.46 o
  -1   5   7        6.18       14.57     15.88 o
   0   5   7      199.73      172.69     31.24 o
   1   5   7       19.09       21.43     24.27 o
   2   5   7       76.20      110.82     36.16 o
   3   5   7      471.21      417.80     50.49 o
   4   5   7        0.18        0.00     40.58 o
   5   5   7      655.14      635.86     56.57 o
   6   5   7       45.18       81.28     31.31 o
   7   5   7      195.16      248.14     79.22 o
   8   5   7      181.51      211.37     91.12 o
 -10   6   7       99.44       90.79     60.77 o
  -9   6   7       28.69       39.52     58.91 o
  -8   6   7      336.44      446.93     71.50 o
  -7   6   7       44.73       33.82     64.53 o
  -6   6   7       50.75       36.38     45.18 o
  -5   6   7        1.61        0.00     33.74 o
  -4   6   7        0.05        0.00     32.20 o
  -3   6   7        1.08       36.96     33.94 o
  -2   6   7      141.29      170.23     34.03 o
  -1   6   7     1150.52     1232.61    116.99 o
   0   6   7      892.28      932.73     67.25 o
   1   6   7       78.71       38.91     29.05 o
   2   6   7       48.81       78.44     60.09 o
   3   6   7       14.90       30.99     25.71 o
   4   6   7       81.59      104.82     28.09 o
   5   6   7        0.18       32.68    102.60 o
   6   6   7       78.96       14.34    122.75 o
  -8   7   7       17.64        0.00     93.23 o
  -7   7   7       56.23       55.99     68.92 o
  -6   7   7       27.91       51.35     71.10 o
  -5   7   7       56.44        0.00     45.28 o
  -4   7   7      200.13      135.91     52.36 o
  -3   7   7      216.57      223.14     47.25 o
  -2   7   7       28.54       78.54     48.16 o
  -1   7   7        9.30       32.79     45.64 o
   0   7   7      260.23      260.14     49.37 o
   1   7   7      214.00      230.32     42.06 o
   2   7   7        9.60       13.29     41.41 o
   3   7   7        0.20        0.00     60.27 o
 -14   0   8      443.56      506.05     58.27 o
 -12   0   8     1050.59     1026.78     77.21 o
 -10   0   8      436.84      416.32     52.32 o
  -8   0   8        9.28        3.89     19.28 o
  -6   0   8      113.91      116.06     19.56 o
  -4   0   8      148.74      117.01     13.99 o
  -2   0   8     2993.35     2788.83    106.88 o
   0   0   8        0.56        7.33     11.31 o
   2   0   8       16.21       12.33     17.26 o
   4   0   8      318.12      316.58     35.57 o
   6   0   8       12.08        0.00     34.50 o
   8   0   8      137.05      124.43    122.17 o
  10   0   8      221.78      263.57     69.49 o
 -15   1   8        0.29       38.06     44.51 o
 -14   1   8       93.06      119.02     31.33 o
 -13   1   8        9.09        2.99     26.46 o
 -12   1   8      223.47      193.21     26.54 o
 -11   1   8       30.05       30.77     18.70 o
 -10   1   8     2274.44     2034.11     78.11 o
  -9   1   8       85.85       52.34     16.09 o
  -8   1   8      325.47      306.01     23.29 o
  -7   1   8       28.38        6.98     14.02 o
  -6   1   8      114.87      100.65     16.51 o
  -5   1   8     2020.56     2020.10     70.82 o
  -4   1   8     1033.71      991.48     39.24 o
  -3   1   8       45.54       52.84      9.24 o
  -2   1   8        7.04       17.16      8.15 o
  -1   1   8      414.91      422.14     19.86 o
   0   1   8       26.01       29.71      8.17 o
   1   1   8        0.09        0.00     10.24 o
   2   1   8      595.57      582.20     29.91 o
   3   1   8      590.22      532.21     24.68 o
   4   1   8       20.30       21.18     14.03 o
   5   1   8      111.09      155.98     22.44 o
   6   1   8      854.96      878.42     50.67 o
   7   1   8      262.60      246.79     32.83 o
   8   1   8       28.18       32.89     33.01 o
   9   1   8       40.14        0.00     38.27 o
  10   1   8        0.76        0.00     50.62 o
 -15   2   8       17.04       25.49     47.92 o
 -14   2   8       69.37       20.74     41.71 o
 -13   2   8       55.06       62.47     23.89 o
 -12   2   8      235.95      256.95     26.41 o
 -11   2   8      146.98      160.68     21.93 o
 -10   2   8      771.65      755.82     41.42 o
  -9   2   8       15.57       42.89     24.80 o
  -8   2   8      457.84      391.78     26.59 o
  -7   2   8       12.84       11.29     13.47 o
  -6   2   8        2.18        0.00     12.59 o
  -5   2   8        9.36        9.30     11.43 o
  -4   2   8      862.24      776.37     36.03 o
  -3   2   8        6.84       17.42      9.44 o
  -2   2   8       11.17       17.16      9.32 o
  -1   2   8      197.27      175.94     12.72 o
   0   2   8      867.75      826.57     50.29 o
   1   2   8      299.14      270.93     17.55 o
   2   2   8       24.54       35.49     16.67 o
   3   2   8      274.51      269.26     24.40 o
   4   2   8        5.29       32.05     12.41 o
   5   2   8      382.20      375.45     23.38 o
   6   2   8       11.22       34.97     23.99 o
   7   2   8       24.06       25.86     28.21 o
   8   2   8      173.98      111.79     48.98 o
   9   2   8        1.17        1.11     49.86 o
  10   2   8       33.29       30.53     57.65 o
 -14   3   8       60.24      153.77     52.65 o
 -13   3   8        9.41        0.00     42.03 o
 -12   3   8       28.43       55.03     38.79 o
 -11   3   8      174.78      173.40     47.22 o
 -10   3   8       75.61       85.60     28.38 o
  -9   3   8       45.28       76.84     17.93 o
  -8   3   8       90.58       85.73     22.57 o
  -7   3   8       17.94       22.31     16.43 o
  -6   3   8      660.36      605.42     50.95 o
  -5   3   8      546.81      539.37     33.85 o
  -4   3   8       46.02       50.78     13.81 o
  -3   3   8        0.06        0.00     12.62 o
  -2   3   8      692.78      668.26     38.37 o
  -1   3   8      143.31      144.19     11.29 o
   0   3   8       73.95       61.80     18.90 o
   1   3   8       46.42       29.66     16.18 o
   2   3   8      314.19      283.82     28.77 o
   3   3   8        0.82        0.00     18.03 o
   4   3   8      131.58      157.19     24.18 o
   5   3   8       15.04       61.80     25.17 o
   6   3   8      266.57      237.66     39.23 o
   7   3   8      103.15      102.62     40.20 o
   8   3   8       13.11        0.00     46.47 o
   9   3   8       65.50       66.93     63.63 o
 -13   4   8        3.62       45.87     50.76 o
 -12   4   8        0.58       42.31     47.84 o
 -11   4   8        0.03        0.00     42.84 o
 -10   4   8      115.27      160.21     27.25 o
  -9   4   8       16.85        0.00     39.55 o
  -8   4   8        5.10       23.77     28.88 o
  -7   4   8     2686.27     2545.80    136.76 o
  -6   4   8       89.61      145.01     24.51 o
  -5   4   8       34.49       84.18     28.73 o
  -4   4   8       50.94       26.80     18.43 o
  -3   4   8       25.38        0.00     14.91 o
  -2   4   8      322.63      328.78     18.58 o
  -1   4   8        0.50        0.00     20.86 o
   0   4   8       29.54       20.98     20.22 o
   1   4   8      107.72      123.10     22.87 o
   2   4   8      102.71       95.89     21.17 o
   3   4   8      559.59      548.31     37.90 o
   4   4   8        2.48        8.76     32.32 o
   5   4   8      315.30      338.18     35.08 o
   6   4   8       71.11      113.75     35.40 o
   7   4   8       75.49       84.41     42.34 o
   8   4   8       62.66        0.00     80.64 o
 -12   5   8        5.11        0.00     75.69 o
 -11   5   8      138.56      196.48     70.91 o
 -10   5   8       26.49      117.49     52.24 o
  -9   5   8       61.67       27.00     44.30 o
  -8   5   8      605.72      840.53     68.42 o
  -7   5   8       52.75       77.62     35.52 o
  -6   5   8        2.54        2.43     29.18 o
  -5   5   8       53.18       73.49     28.90 o
  -4   5   8        1.21        0.00     26.81 o
  -3   5   8      165.24      150.19     24.24 o
  -2   5   8        6.56        9.22     21.79 o
  -1   5   8      375.15      366.92     51.79 o
   0   5   8      125.11       96.78     28.28 o
   1   5   8      303.79      273.10     36.05 o
   2   5   8      252.96      249.08     32.57 o
   3   5   8       15.65        0.00     35.77 o
   4   5   8       99.14       73.72     28.65 o
   5   5   8       13.42        6.85     31.12 o
   6   5   8       27.69       12.09     54.49 o
   7   5   8        0.27       17.37     80.70 o
 -10   6   8       15.30        0.00     67.98 o
  -9   6   8      114.57      146.02    109.77 o
  -8   6   8        3.26       37.46     52.97 o
  -7   6   8      165.17      148.92     53.11 o
  -6   6   8        2.32       18.83     46.28 o
  -5   6   8      277.34      244.04     42.08 o
  -4   6   8       45.44       64.35     37.11 o
  -3   6   8       35.16       20.46     36.72 o
  -2   6   8        6.94       27.23     32.83 o
  -1   6   8       28.15        0.00     52.50 o
   0   6   8        0.81        0.00     39.18 o
   1   6   8      231.06      228.70     68.68 o
   2   6   8      360.27      347.35     40.64 o
   3   6   8      361.18      385.46     41.62 o
   4   6   8       29.73      160.32     58.39 o
   5   6   8        7.39       95.83     63.87 o
  -7   7   8        0.02        0.00     61.37 o
  -6   7   8       13.50       41.47     60.10 o
  -5   7   8       69.23       92.67     78.17 o
  -4   7   8       73.39        0.00     71.47 o
  -3   7   8      249.19      213.70     68.43 o
  -2   7   8       13.87       35.07     47.79 o
  -1   7   8        1.55        0.00     44.98 o
   0   7   8        3.34        0.00     42.82 o
   1   7   8      618.84      564.09     50.45 o
   2   7   8       32.61       13.67     54.11 o
 -15   0   9        4.57        0.00     47.46 o
 -13   0   9      207.83      184.83     79.05 o
 -11   0   9      111.09      122.75     32.71 o
  -9   0   9      555.82      505.04     44.61 o
  -7   0   9      463.86      416.34     37.37 o
  -5   0   9      321.35      273.57     25.70 o
  -3   0   9      188.82      135.49     22.13 o
  -1   0   9      301.76      273.32     23.66 o
   1   0   9     1764.33     1529.81     65.93 o
   3   0   9      437.08      400.30     33.08 o
   5   0   9       67.51       46.57     32.12 o
   7   0   9        4.81        0.00     43.63 o
   9   0   9      241.81      159.16     65.23 o
 -15   1   9       68.32      138.35     46.83 o
 -14   1   9       20.17       57.37     29.87 o
 -13   1   9       66.17       50.02     37.59 o
 -12   1   9      119.38       76.08     24.48 o
 -11   1   9      428.25      372.84     30.21 o
 -10   1   9       49.06       89.70     19.26 o
  -9   1   9      293.53      243.96     21.76 o
  -8   1   9       11.19        0.00     14.00 o
  -7   1   9      831.74      848.40     38.50 o
  -6   1   9       41.62       31.27     12.14 o
  -5   1   9     1424.06     1355.33     51.10 o
  -4   1   9       12.68        0.00     10.04 o
  -3   1   9      147.55      171.85     13.78 o
  -2   1   9       42.97       43.33      9.71 o
  -1   1   9      353.07      350.96     19.41 o
   0   1   9       16.12       12.98      9.78 o
   1   1   9       28.90       14.96     11.33 o
   2   1   9      193.26      184.78     14.14 o
   3   1   9      614.44      614.29     27.85 o
   4   1   9       14.42       15.08     16.21 o
   5   1   9       40.51       43.47     20.49 o
   6   1   9      139.50      149.99     36.83 o
   7   1   9      198.09      196.14     35.24 o
   8   1   9        1.13        0.00     37.05 o
   9   1   9        2.23        0.00     56.97 o
 -15   2   9        8.68        3.81     45.49 o
 -14   2   9       80.48       18.74    119.01 o
 -13   2   9       12.28        0.00     23.82 o
 -12   2   9      221.27      170.18     24.81 o
 -11   2   9      318.31      297.52     27.58 o
 -10   2   9       64.97       75.62     19.38 o
  -9   2   9     1769.49     1651.91     66.97 o
  -8   2   9       19.56       28.25     16.49 o
  -7   2   9        3.87        2.82     15.85 o
  -6   2   9       87.65       95.09     15.75 o
  -5   2   9       82.12      101.80     16.28 o
  -4   2   9      271.43      249.84     19.17 o
  -3   2   9      913.34      878.23     34.01 o
  -2   2   9        0.01        0.00     10.75 o
  -1   2   9      663.00      553.48     25.31 o
   0   2   9       66.38       70.88     17.41 o
   1   2   9       11.82        2.29      9.47 o
   2   2   9      228.58      211.06     15.01 o
   3   2   9      900.51      781.47     32.63 o
   4   2   9      848.97      815.20     33.31 o
   5   2   9       72.41       73.64     35.77 o
   6   2   9        8.42       43.62     27.56 o
   7   2   9       16.60        0.00     53.69 o
   8   2   9       12.32       16.91     67.68 o
   9   2   9       62.56      100.85    113.26 o
 -14   3   9      230.82      216.33     54.75 o
 -13   3   9      356.73      404.87     76.13 o
 -12   3   9      281.06      348.00     42.04 o
 -11   3   9       78.55       73.63     23.27 o
 -10   3   9      117.47      139.77     23.95 o
  -9   3   9       65.69       64.66     38.01 o
  -8   3   9       59.65       49.79     20.21 o
  -7   3   9      945.96      878.33     46.39 o
  -6   3   9      151.34      162.76     21.66 o
  -5   3   9      743.67      703.24     38.22 o
  -4   3   9      183.11      198.46     20.90 o
  -3   3   9      893.88      887.39     36.48 o
  -2   3   9      131.03      137.42     21.85 o
  -1   3   9      188.04      200.54     15.48 o
   0   3   9       34.91       42.38     17.52 o
   1   3   9      525.38      495.94     36.16 o
   2   3   9      244.14      260.36     28.40 o
   3   3   9       20.23       38.60     22.13 o
   4   3   9       15.66        0.00     24.16 o
   5   3   9      102.03      100.54     43.32 o
   6   3   9       33.92       69.64     43.12 o
   7   3   9      163.69      201.72     47.80 o
   8   3   9      106.71      108.01     52.89 o
 -13   4   9       83.39       91.74     82.45 o
 -12   4   9        7.00        0.00     47.44 o
 -11   4   9      117.54      197.67     77.08 o
 -10   4   9       16.71       64.11     70.94 o
  -9   4   9      335.22      345.74     34.14 o
  -8   4   9       90.61      110.65     28.96 o
  -7   4   9      411.74      371.42     32.76 o
  -6   4   9       55.43       51.58     25.48 o
  -5   4   9     1017.75     1021.88     79.40 o
  -4   4   9        8.72       33.18     24.25 o
  -3   4   9        1.58        0.00     20.74 o
  -2   4   9      294.93      319.35     22.92 o
  -1   4   9     1077.27     1035.02     60.22 o
   0   4   9       21.87        0.00     25.73 o
   1   4   9        3.57        0.00     36.32 o
   2   4   9      206.69      217.97     26.65 o
   3   4   9      103.67       79.54     25.01 o
   4   4   9      121.01      132.42     28.71 o
   5   4   9        0.04       16.87     32.96 o
   6   4   9       42.90       63.67     37.29 o
   7   4   9        1.74        0.00     46.21 o
 -12   5   9      212.77      163.25     79.54 o
 -11   5   9       21.59        0.00     73.44 o
 -10   5   9      339.33      324.49     59.89 o
  -9   5   9      241.83      230.35     59.54 o
  -8   5   9       81.57       43.38     37.88 o
  -7   5   9     1009.53     1026.68     88.71 o
  -6   5   9       65.45      101.09     36.32 o
  -5   5   9      143.57      211.76     37.98 o
  -4   5   9        1.18       94.78     28.89 o
  -3   5   9        9.79       15.14     23.86 o
  -2   5   9       41.31       36.83     19.31 o
  -1   5   9       15.79       46.76     29.60 o
   0   5   9      371.06      346.00     38.35 o
   1   5   9       17.37        0.00     28.05 o
   2   5   9        7.59        0.00     23.46 o
   3   5   9        5.42        0.00     28.05 o
   4   5   9        0.27       32.22     30.72 o
   5   5   9      220.03      287.61     75.10 o
   6   5   9        3.71        0.00     65.14 o
  -9   6   9       14.65       26.69     59.98 o
  -8   6   9       98.40      111.92     57.23 o
  -7   6   9       88.73       86.32     43.81 o
  -6   6   9        7.09       19.99     40.28 o
  -5   6   9        0.10        0.00     42.62 o
  -4   6   9      737.32      748.60    110.18 o
  -3   6   9        3.00        0.00     40.02 o
  -2   6   9       83.85       85.45     40.95 o
  -1   6   9      371.43      371.35     46.91 o
   0   6   9      410.05      442.31     48.16 o
   1   6   9       60.78        0.00     57.69 o
   2   6   9       49.28       64.38     30.10 o
   3   6   9        2.29        0.00     41.33 o
   4   6   9      189.91      244.02     68.89 o
  -6   7   9       15.11        0.00     69.93 o
  -5   7   9        7.87        0.00     85.73 o
  -4   7   9       19.69      126.40     53.19 o
  -3   7   9       72.72       28.14     52.12 o
  -2   7   9      102.44      134.75     73.12 o
  -1   7   9        9.72      103.39     48.72 o
   0   7   9      233.75      208.04     44.10 o
 -14   0  10      117.90      157.47     83.94 o
 -12   0  10       47.88       83.81     48.58 o
 -10   0  10      551.39      651.63     55.54 o
  -8   0  10      174.07      201.29     27.47 o
  -6   0  10      120.74      133.78     21.52 o
  -4   0  10     1634.52     1739.86     89.18 o
  -2   0  10     3648.00     3515.53    166.87 o
   0   0  10      111.08      105.14     24.03 o
   2   0  10      446.55      423.89     49.37 o
   4   0  10       53.80       58.72     33.68 o
   6   0  10       15.35        0.00     39.33 o
   8   0  10        5.74      109.45     62.96 o
 -15   1  10       10.06       92.43     38.33 o
 -14   1  10        4.02       25.65     30.07 o
 -13   1  10       49.79       58.96     27.81 o
 -12   1  10       59.79       61.59     24.53 o
 -11   1  10       59.39       73.22     20.82 o
 -10   1  10        0.09        0.00     17.90 o
  -9   1  10      188.43      170.75     20.48 o
  -8   1  10      215.86      188.36     19.38 o
  -7   1  10      162.25      171.84     17.89 o
  -6   1  10       33.96       26.75     13.18 o
  -5   1  10        4.28       21.08     12.36 o
  -4   1  10      839.25      817.00     35.99 o
  -3   1  10       21.90       39.36     15.10 o
  -2   1  10      313.46      314.83     19.61 o
  -1   1  10       15.46        4.33     11.26 o
   0   1  10      371.77      326.38     19.85 o
   1   1  10       81.19       78.31     13.95 o
   2   1  10      281.00      349.23     27.44 o
   3   1  10        0.10        0.00     15.58 o
   4   1  10      443.96      443.73     35.98 o
   5   1  10        1.00       10.44     37.38 o
   6   1  10       59.25       83.64     31.50 o
   7   1  10        0.04        0.00     35.76 o
   8   1  10       44.75       83.69     49.98 o
 -14   2  10      146.45      202.56     52.26 o
 -13   2  10        0.92       16.22     26.06 o
 -12   2  10       69.84      102.23     43.70 o
 -11   2  10        3.45        5.22     20.42 o
 -10   2  10       51.09       39.56     21.09 o
  -9   2  10      600.28      498.75     33.19 o
  -8   2  10      843.29      798.54     51.87 o
  -7   2  10      356.88      363.97     36.26 o
  -6   2  10       20.93       29.98     15.06 o
  -5   2  10       30.71       43.41     14.43 o
  -4   2  10        7.67        0.02     15.42 o
  -3   2  10      311.79      335.76     21.64 o
  -2   2  10       11.42        0.00     14.31 o
  -1   2  10       62.88       67.32     16.11 o
   0   2  10      451.61      475.44     26.22 o
   1   2  10      222.77      197.68     13.90 o
   2   2  10     1191.93     1203.52     43.52 o
   3   2  10        0.03        0.00     12.10 o
   4   2  10        1.72        0.00     20.56 o
   5   2  10       10.01       48.35     30.70 o
   6   2  10       11.42       38.06     87.68 o
   7   2  10        4.44       49.86     47.12 o
   8   2  10       13.34        0.00     52.25 o
 -14   3  10      464.64      570.07     64.67 o
 -13   3  10        0.38       19.51     47.08 o
 -12   3  10       54.08       55.80     33.75 o
 -11   3  10      109.88      162.20     37.69 o
 -10   3  10        0.03        0.00     33.28 o
  -9   3  10       38.36       24.46     22.91 o
  -8   3  10      100.69       61.47     22.37 o
  -7   3  10       89.82       91.01     20.92 o
  -6   3  10       46.79       43.03     18.26 o
  -5   3  10        9.93        0.00     22.27 o
  -4   3  10     2115.10     2036.11     77.93 o
  -3   3  10       39.78       70.76     14.57 o
  -2   3  10       59.75       50.79     13.33 o
  -1   3  10      970.12      873.40     49.26 o
   0   3  10      386.51      376.20     34.01 o
   1   3  10       11.17        0.00     21.27 o
   2   3  10       18.21        0.00     20.36 o
   3   3  10        6.02       22.43     39.58 o
   4   3  10       18.80        0.83     30.12 o
   5   3  10       10.63       71.80     33.60 o
   6   3  10      290.78      234.71     65.69 o
   7   3  10        0.20        0.00     46.89 o
 -13   4  10       12.45       90.91     59.13 o
 -12   4  10        0.03       70.91     51.46 o
 -11   4  10       27.76       52.56     63.23 o
 -10   4  10       90.85      170.11     43.75 o
  -9   4  10       33.45       16.60     27.65 o
  -8   4  10       54.26       69.08     28.23 o
  -7   4  10      288.56      229.09     31.62 o
  -6   4  10      568.23      629.17     42.45 o
  -5   4  10        0.81        3.91     22.33 o
  -4   4  10        2.22        0.00     17.88 o
  -3   4  10      675.84      612.57     28.49 o
  -2   4  10      362.06      370.86     30.64 o
  -1   4  10       31.73       29.52     29.45 o
   0   4  10       49.47       52.06     23.98 o
   1   4  10       18.35       13.11     41.77 o
   2   4  10      368.47      351.78     33.18 o
   3   4  10        0.92        8.26     30.21 o
   4   4  10      131.68      130.30     39.89 o
   5   4  10      286.78      359.03     41.90 o
   6   4  10        6.43       21.79     42.04 o
 -11   5  10       91.04      152.95     58.74 o
 -10   5  10        4.25       80.84     52.60 o
  -9   5  10       47.19      112.79     48.62 o
  -8   5  10       50.12       91.20     35.99 o
  -7   5  10       62.53       90.14     48.89 o
  -6   5  10       37.11       35.97     33.78 o
  -5   5  10       54.01       23.90     34.62 o
  -4   5  10       26.38       65.06     35.41 o
  -3   5  10       14.09        7.77     22.18 o
  -2   5  10      124.73      155.59     36.81 o
  -1   5  10      215.47      246.79     37.32 o
   0   5  10       43.17       47.42     68.23 o
   1   5  10      291.96      365.69     40.04 o
   2   5  10        3.10        0.00     27.60 o
   3   5  10        1.03        0.00     32.45 o
   4   5  10       26.67       50.83     36.68 o
   5   5  10        4.46      118.40     65.40 o
  -9   6  10       15.64      102.81     60.38 o
  -8   6  10        1.31       72.61     59.73 o
  -7   6  10      170.89      181.37     46.17 o
  -6   6  10       16.23        0.00     40.02 o
  -5   6  10       45.16      116.19     54.35 o
  -4   6  10        1.71        0.00    103.20 o
  -3   6  10       68.33        3.14     43.04 o
  -2   6  10       17.79        0.00     39.57 o
  -1   6  10      245.90      158.22     42.96 o
   0   6  10      205.84      196.36     41.19 o
   1   6  10       83.25       42.92     68.30 o
   2   6  10        1.17       42.30     34.95 o
   3   6  10       85.69      183.23     39.75 o
 -13   0  11      253.62      238.06     52.61 o
 -11   0  11      499.40      505.55     78.19 o
  -9   0  11     1091.13     1142.87     71.87 o
  -7   0  11       14.72        1.67     21.36 o
  -5   0  11       11.69       10.51     18.90 o
  -3   0  11      149.16      141.03     22.97 o
  -1   0  11      421.66      502.68     45.99 o
   1   0  11      457.94      563.95     50.88 o
   3   0  11       86.31      147.62     29.49 o
   5   0  11       41.16       14.75     41.68 o
   7   0  11       18.97       50.28     56.81 o
 -14   1  11       81.86       39.36     30.40 o
 -13   1  11      586.31      602.40     43.23 o
 -12   1  11       28.85       29.65     25.20 o
 -11   1  11      117.54      124.13     24.54 o
 -10   1  11        8.70        2.42     19.73 o
  -9   1  11      587.51      554.77     35.51 o
  -8   1  11      192.16      194.50     21.33 o
  -7   1  11        2.79        0.00     14.91 o
  -6   1  11        8.11        0.00     19.17 o
  -5   1  11      399.70      329.83     24.67 o
  -4   1  11      518.74      523.41     30.00 o
  -3   1  11      323.81      378.05     25.80 o
  -2   1  11      191.88      222.29     18.85 o
  -1   1  11      377.19      397.39     23.47 o
   0   1  11        2.80        0.00     20.16 o
   1   1  11       14.86       16.10     21.79 o
   2   1  11        4.39        0.00     18.84 o
   3   1  11       16.82        0.00     30.95 o
   4   1  11      129.52      205.97     53.19 o
   5   1  11       32.87        0.00     40.58 o
   6   1  11       37.36       10.42     45.01 o
   7   1  11      157.45      272.32     53.78 o
 -14   2  11       20.81       23.70     57.08 o
 -13   2  11        6.85       13.77     27.53 o
 -12   2  11       32.34       54.85     28.68 o
 -11   2  11      571.97      564.79     41.27 o
 -10   2  11      166.44      149.08     23.96 o
  -9   2  11      139.48      189.77     23.65 o
  -8   2  11      823.05      824.71     43.58 o
  -7   2  11        6.20        9.39     20.41 o
  -6   2  11      211.25      217.30     22.41 o
  -5   2  11       92.07      107.23     19.66 o
  -4   2  11      395.47      388.33     26.40 o
  -3   2  11        7.72       30.33     15.07 o
  -2   2  11        4.41        0.00     14.67 o
  -1   2  11      153.95      138.35     16.03 o
   0   2  11      360.45      330.40     22.88 o
   1   2  11       96.44      113.48     14.56 o
   2   2  11       94.21      113.52     17.94 o
   3   2  11      199.18      176.33     31.02 o
   4   2  11       90.75      155.96     32.07 o
   5   2  11       93.73      203.34     38.19 o
   6   2  11      180.22      262.82     77.90 o
   7   2  11        9.73        0.00     53.47 o
 -13   3  11       67.32       53.64     48.45 o
 -12   3  11       15.33       27.84     28.39 o
 -11   3  11        8.82        0.00     48.63 o
 -10   3  11        1.14       33.01     28.04 o
  -9   3  11        0.40        0.00     23.87 o
  -8   3  11       95.72       59.49     23.52 o
  -7   3  11       60.08       48.33     23.15 o
  -6   3  11      729.45      640.41     46.22 o
  -5   3  11       64.17       69.47     23.24 o
  -4   3  11      492.81      454.00     33.31 o
  -3   3  11        0.97        0.00     19.70 o
  -2   3  11        3.23        0.00     18.11 o
  -1   3  11      592.89      687.56     44.72 o
   0   3  11       64.95       81.25     23.48 o
   1   3  11       48.06       45.53     25.15 o
   2   3  11        8.52       28.34     25.09 o
   3   3  11        7.81        6.61     28.59 o
   4   3  11       42.14       20.08     32.89 o
   5   3  11       77.48      154.39     40.93 o
   6   3  11       76.97        0.00     59.38 o
 -12   4  11       17.15        0.00     52.75 o
 -11   4  11       33.71       38.74     47.68 o
 -10   4  11      248.50      200.64     36.86 o
  -9   4  11        0.40        0.00     30.07 o
  -8   4  11       11.20       52.59     32.31 o
  -7   4  11      262.42      241.06     30.91 o
  -6   4  11      936.02      919.63     54.93 o
  -5   4  11       80.32       95.76     24.20 o
  -4   4  11        0.55       11.78     20.56 o
  -3   4  11      199.18      162.99     42.21 o
  -2   4  11       89.13       66.82     30.33 o
  -1   4  11      171.06      137.89     29.47 o
   0   4  11      127.13      128.68     29.87 o
   1   4  11        3.15        8.69     26.61 o
   2   4  11        0.01       11.19     26.64 o
   3   4  11      194.91      234.34     61.24 o
   4   4  11      112.31       80.61     38.55 o
   5   4  11       42.67      138.34     52.69 o
 -10   5  11       63.98       74.31     54.25 o
  -9   5  11        5.41       23.46     41.29 o
  -8   5  11      136.17      166.94     48.88 o
  -7   5  11       95.97      105.33     35.85 o
  -6   5  11      261.21      315.19     37.79 o
  -5   5  11       60.66       71.00     32.80 o
  -4   5  11        0.90        0.00     26.44 o
  -3   5  11        0.21        0.00     34.28 o
  -2   5  11       34.84       45.04     43.86 o
  -1   5  11       81.57       70.99     35.57 o
   0   5  11      145.84      112.03     36.24 o
   1   5  11       56.96      152.44     42.67 o
   2   5  11      136.54      149.70     35.29 o
   3   5  11       13.72        4.62     52.53 o
   4   5  11        2.06        0.00     40.72 o
  -8   6  11       46.27      128.45     69.46 o
  -7   6  11       38.13       36.71     45.15 o
  -6   6  11       16.87       17.76     49.90 o
  -5   6  11        0.01       48.50     46.27 o
  -4   6  11      243.91      207.49     53.87 o
  -3   6  11        2.30        0.00     44.40 o
  -2   6  11      195.42      166.36     58.06 o
  -1   6  11        0.03       40.48     54.10 o
   0   6  11       10.77        0.00     53.54 o
   1   6  11       15.39        0.00     36.10 o
 -14   0  12        8.54        7.24     44.28 o
 -12   0  12        5.70       78.95     49.16 o
 -10   0  12       35.47       25.46     38.23 o
  -8   0  12      503.74      498.57     55.77 o
  -6   0  12      661.34      674.93     84.23 o
  -4   0  12      162.07      164.80     27.21 o
  -2   0  12      155.98      155.18     32.20 o
   0   0  12       11.67        0.00     27.99 o
   2   0  12      395.41      332.12     41.29 o
   4   0  12        7.84        0.00     39.03 o
   6   0  12      105.81      106.92     75.60 o
 -14   1  12      153.86      160.12     34.57 o
 -13   1  12        0.93        0.00     28.88 o
 -12   1  12      118.30      153.61     28.77 o
 -11   1  12        6.88        2.54     22.97 o
 -10   1  12     1092.25     1093.34     53.23 o
  -9   1  12       96.85       85.01     21.68 o
  -8   1  12       64.79       74.70     20.15 o
  -7   1  12       19.49       62.43     17.53 o
  -6   1  12      160.20      159.29     20.69 o
  -5   1  12        4.98        7.70     24.00 o
  -4   1  12      276.24      239.33     22.50 o
  -3   1  12       10.72       12.21     16.81 o
  -2   1  12       47.43       13.25     23.57 o
  -1   1  12        0.54       11.59     18.51 o
   0   1  12      575.15      568.80     37.10 o
   1   1  12        4.01        0.78     25.14 o
   2   1  12        0.63        1.37     24.91 o
   3   1  12       48.77       29.09     25.94 o
   4   1  12      128.70      193.40     36.08 o
   5   1  12       56.37        2.55     42.81 o
   6   1  12       28.03        0.00     75.41 o
 -13   2  12       10.71       40.41     33.99 o
 -12   2  12       54.65       24.29     26.76 o
 -11   2  12        0.26       31.25     25.57 o
 -10   2  12       62.64       59.55     31.29 o
  -9   2  12        4.49       18.31     21.63 o
  -8   2  12     2167.55     2327.25     88.49 o
  -7   2  12      367.70      368.58     30.09 o
  -6   2  12       81.83      101.18     20.09 o
  -5   2  12       45.54       49.70     25.64 o
  -4   2  12      379.76      395.14     40.58 o
  -3   2  12      140.74      154.35     19.77 o
  -2   2  12      246.71      251.20     22.20 o
  -1   2  12        6.77        0.00     24.49 o
   0   2  12        1.68        0.00     18.86 o
   1   2  12       77.87       45.16     17.76 o
   2   2  12      313.29      306.02     40.21 o
   3   2  12        8.16        0.00     34.66 o
   4   2  12       95.53      143.65     40.41 o
   5   2  12       44.74       23.73     46.92 o
   6   2  12        0.41       63.59     77.57 o
 -13   3  12       27.62      112.49     52.08 o
 -12   3  12       22.27        0.00     37.71 o
 -11   3  12       67.25       89.40     32.45 o
 -10   3  12       29.94       28.78     27.68 o
  -9   3  12        0.09        0.00     30.63 o
  -8   3  12       16.66        3.89     24.46 o
  -7   3  12      161.29      201.08     27.69 o
  -6   3  12        7.34       17.55     25.06 o
  -5   3  12       16.51       68.61     27.61 o
  -4   3  12     1161.17     1404.85     69.78 o
  -3   3  12       25.19       49.14     19.52 o
  -2   3  12      299.69      280.80     24.79 o
  -1   3  12        8.18       17.46     18.49 o
   0   3  12       59.67       85.13     28.62 o
   1   3  12        2.21       36.69     28.12 o
   2   3  12        6.20       30.14     27.71 o
   3   3  12      134.42      137.06     36.29 o
   4   3  12       35.71       28.07    114.70 o
   5   3  12       51.91      191.82     46.27 o
 -11   4  12      148.83       73.01     80.78 o
 -10   4  12       38.62       79.36     35.47 o
  -9   4  12        6.55       20.78     31.72 o
  -8   4  12      173.17      178.94     33.74 o
  -7   4  12        9.88       32.90     30.71 o
  -6   4  12      297.10      372.96     38.92 o
  -5   4  12       65.38      100.30     42.48 o
  -4   4  12        8.15        0.00     22.22 o
  -3   4  12       26.43       71.02     26.92 o
  -2   4  12       96.20       26.58     29.73 o
  -1   4  12       52.97       47.25     29.68 o
   0   4  12       49.97        0.00     82.79 o
   1   4  12       39.63      103.82     35.90 o
   2   4  12       25.45       26.47     33.48 o
   3   4  12       36.55       50.83     57.01 o
   4   4  12       15.91        2.95     41.81 o
  -9   5  12      127.40      118.74     50.37 o
  -8   5  12      116.30      112.22     40.49 o
  -7   5  12        2.09        0.00     36.42 o
  -6   5  12      283.92      363.54     45.78 o
  -5   5  12      121.43      202.98     45.18 o
  -4   5  12       34.17       61.35     40.81 o
  -3   5  12       31.05       44.92     52.02 o
  -2   5  12       14.37        0.00     51.87 o
  -1   5  12        0.29       46.49     48.53 o
   0   5  12       60.07       53.39     42.26 o
   1   5  12      169.21      164.56     38.96 o
   2   5  12       11.78        0.00     36.93 o
  -5   6  12       11.74       64.73     51.76 o
  -4   6  12        6.08        1.61     60.37 o
  -3   6  12      430.55      473.53     59.12 o
  -2   6  12        3.93       44.32     58.67 o
 -13   0  13        5.04        0.00     40.46 o
 -11   0  13       21.05        0.00     45.99 o
  -9   0  13      179.62      215.65     66.12 o
  -7   0  13        1.89        0.00     61.81 o
  -5   0  13      228.14      269.38     36.04 o
  -3   0  13      809.20      878.73     66.20 o
  -1   0  13      511.31      456.54     47.84 o
   1   0  13        1.64        0.00     43.69 o
   3   0  13      166.78      179.41     45.43 o
   5   0  13       57.59      126.48     89.11 o
 -13   1  13       45.38       99.62     31.08 o
 -12   1  13       12.81       17.09     30.07 o
 -11   1  13      170.89      179.07     29.27 o
 -10   1  13       14.34        0.00     28.38 o
  -9   1  13       47.90       64.45     22.95 o
  -8   1  13        1.21        0.00     20.81 o
  -7   1  13       79.90       99.01     22.48 o
  -6   1  13      256.00      238.34     24.90 o
  -5   1  13       41.91       46.16     20.43 o
  -4   1  13       62.40       69.98     22.99 o
  -3   1  13      144.69      199.26     30.12 o
  -2   1  13       77.42       48.26     21.76 o
  -1   1  13      417.26      451.48     63.65 o
   0   1  13        3.12       17.33     23.66 o
   1   1  13       40.57       47.12     23.80 o
   2   1  13       64.27      110.96     26.29 o
   3   1  13       29.69        0.00     47.22 o
   4   1  13       18.53      120.52     39.17 o
   5   1  13        9.46        0.00     47.80 o
 -13   2  13       43.10       31.67     34.07 o
 -12   2  13       95.32      109.20     30.52 o
 -11   2  13       86.29       86.65     31.37 o
 -10   2  13       81.36       80.95     27.62 o
  -9   2  13        5.16       20.24     23.18 o
  -8   2  13      264.13      245.77     30.54 o
  -7   2  13      575.08      797.02     49.71 o
  -6   2  13        0.49        4.25     21.12 o
  -5   2  13      282.65      322.93     29.13 o
  -4   2  13       39.76       40.74     31.04 o
  -3   2  13       14.91        3.91     25.81 o
  -2   2  13      156.91      216.11     30.58 o
  -1   2  13       30.24       23.73     21.88 o
   0   2  13       47.06       58.05     23.73 o
   1   2  13       78.66      107.84     38.82 o
   2   2  13       39.35       65.48     32.27 o
   3   2  13       76.20       84.96     37.32 o
   4   2  13       50.73       63.09     42.67 o
   5   2  13      122.72       95.72     47.81 o
 -12   3  13        3.10        9.75     37.00 o
 -11   3  13       55.23        0.00     36.20 o
 -10   3  13      114.22       88.34     32.13 o
  -9   3  13        6.31       41.50     29.54 o
  -8   3  13       15.16       28.26     26.08 o
  -7   3  13      694.28      704.40     54.32 o
  -6   3  13      124.68      142.77     36.21 o
  -5   3  13      538.75      610.60     42.28 o
  -4   3  13       32.71       22.66     22.81 o
  -3   3  13       71.16       84.12     22.63 o
  -2   3  13      251.35      246.93     35.42 o
  -1   3  13       78.63       99.58     36.07 o
   0   3  13      417.36      461.00     45.60 o
   1   3  13      121.01      172.20     39.68 o
   2   3  13        0.05        9.31     33.99 o
   3   3  13       19.26       17.05     55.71 o
   4   3  13        6.15        0.00     44.04 o
 -10   4  13      203.89      215.77     41.85 o
  -9   4  13       48.80       97.49     36.20 o
  -8   4  13        9.89       17.56     31.59 o
  -7   4  13      166.05      283.61     42.07 o
  -6   4  13      133.27      110.70     46.55 o
  -5   4  13      380.05      452.18     57.51 o
  -4   4  13      138.74      184.83     42.04 o
  -3   4  13        3.89       28.39     50.34 o
  -2   4  13      187.46       81.85     66.56 o
  -1   4  13        2.03        6.92     41.29 o
   0   4  13       92.04       52.28     41.23 o
   1   4  13        0.01        0.00     63.21 o
   2   4  13       48.47       61.82     58.25 o
  -8   5  13      106.53       87.37     43.00 o
  -7   5  13       21.33       61.05     87.79 o
  -6   5  13       46.41        0.00     44.37 o
  -5   5  13       12.93        0.00     42.21 o
  -4   5  13        5.91       39.86     47.69 o
  -3   5  13        2.91        0.00     40.51 o
  -2   5  13       77.39       98.13     42.10 o
  -1   5  13      151.79      180.59     53.78 o
   0   5  13        8.96       14.08     38.42 o
 -12   0  14        9.86       56.67     45.70 o
 -10   0  14       41.90       32.67     34.78 o
  -8   0  14      596.18      561.89    119.87 o
  -6   0  14        4.66        0.00     28.64 o
  -4   0  14      337.81      429.61     46.83 o
  -2   0  14       61.99       93.94     47.43 o
   0   0  14        0.00       13.22     62.09 o
   2   0  14       56.65       83.71     39.46 o
   4   0  14       29.49      120.74     81.64 o
 -12   1  14      137.51      149.79     32.04 o
 -11   1  14        2.01        0.00     27.97 o
 -10   1  14      333.50      388.46     36.99 o
  -9   1  14       33.61       64.70     25.66 o
  -8   1  14        5.77        2.77     23.84 o
  -7   1  14       77.17       94.94     27.11 o
  -6   1  14        1.78        0.00     22.04 o
  -5   1  14        0.52        5.70     22.39 o
  -4   1  14       24.05       49.73     23.46 o
  -3   1  14        2.66        0.00     25.89 o
  -2   1  14       14.92       36.04     24.90 o
  -1   1  14        0.18        0.00     29.46 o
   0   1  14      231.82      258.48     48.98 o
   1   1  14        3.08       11.47     27.23 o
   2   1  14      156.76      236.52     39.34 o
   3   1  14        4.15        3.77     39.07 o
   4   1  14        0.87       66.70     45.09 o
 -12   2  14       30.36        0.41     32.32 o
 -11   2  14       44.06       47.93     32.55 o
 -10   2  14        1.34       15.34     29.65 o
  -9   2  14       21.29       10.33     29.46 o
  -8   2  14      505.32      552.32     44.27 o
  -7   2  14      512.27      555.60     43.23 o
  -6   2  14       45.72       14.08     31.12 o
  -5   2  14       43.08       44.28     24.83 o
  -4   2  14      345.49      437.01     34.30 o
  -3   2  14      247.55      223.63     29.11 o
  -2   2  14        9.86        0.00     27.92 o
  -1   2  14       18.60       38.12     37.66 o
   0   2  14       52.97       77.09     60.97 o
   1   2  14        3.69       33.41     46.06 o
   2   2  14       18.75       13.40     37.08 o
   3   2  14        8.49        0.00     43.32 o
 -11   3  14        0.00        0.00     35.82 o
 -10   3  14       15.09       21.95     32.75 o
  -9   3  14       61.78      109.61     32.43 o
  -8   3  14       63.01       55.85     29.93 o
  -7   3  14       45.96       67.83     31.87 o
  -6   3  14        0.68        0.00     28.20 o
  -5   3  14      681.20      658.82     55.14 o
  -4   3  14      141.34      141.42     29.29 o
  -3   3  14      109.75      117.52     36.86 o
  -2   3  14      347.10      355.02     42.38 o
  -1   3  14        4.77        0.00     36.33 o
   0   3  14       11.73      106.07     41.48 o
   1   3  14       15.32       58.15     89.56 o
   2   3  14       16.59        0.00     40.44 o
  -9   4  14       34.47       51.71     37.50 o
  -8   4  14       26.40       59.02     36.35 o
  -7   4  14       26.73        0.00     34.10 o
  -6   4  14       17.20       33.74     39.32 o
  -5   4  14       14.29       14.31     45.20 o
  -4   4  14       58.58        0.00     39.91 o
  -3   4  14       57.39       60.13     44.12 o
  -2   4  14       81.79      158.13     44.59 o
  -1   4  14       73.70       73.94     40.01 o
   0   4  14        8.02       24.43     39.28 o
  -4   5  14        0.42        0.00     64.30 o
 -11   0  15       20.48        0.00     42.04 o
  -9   0  15        2.01        0.00     48.87 o
  -7   0  15      266.85      290.46     66.40 o
  -5   0  15      152.40      195.78     58.36 o
  -3   0  15      106.90      153.15     42.68 o
  -1   0  15       53.00       87.12     45.92 o
   1   0  15       26.81       99.41     42.80 o
 -11   1  15      325.72      373.62     39.02 o
 -10   1  15        2.28       24.77     33.72 o
  -9   1  15      277.85      250.14     42.50 o
  -8   1  15       29.23       25.70     30.16 o
  -7   1  15       37.97       62.90     41.11 o
  -6   1  15        7.65       24.68     39.97 o
  -5   1  15        8.03       37.54     29.40 o
  -4   1  15        0.38       15.23     27.41 o
  -3   1  15       34.72       60.51     29.19 o
  -2   1  15       21.80       27.90     31.12 o
  -1   1  15      117.28      101.92     32.16 o
   0   1  15       24.33       48.67     38.76 o
   1   1  15      206.49      219.09     57.84 o
   2   1  15        0.29        0.00     40.82 o
 -11   2  15      190.35      242.84     58.90 o
 -10   2  15       69.79      106.05     58.87 o
  -9   2  15       65.59       89.99     34.24 o
  -8   2  15       18.34        0.00     33.22 o
  -7   2  15      203.40      172.05     48.48 o
  -6   2  15        0.56        0.00     44.56 o
  -5   2  15        5.94       18.52     49.38 o
  -4   2  15        4.28       43.71     42.16 o
  -3   2  15      163.71      171.38     32.38 o
  -2   2  15      106.14       81.58     35.27 o
  -1   2  15       35.87       69.10     38.95 o
   0   2  15        8.89       18.01     40.89 o
   1   2  15        0.02        0.00     71.45 o
  -9   3  15        4.15       45.75     48.53 o
  -8   3  15        0.39       23.37     40.64 o
  -7   3  15      417.81      439.89     42.85 o
  -6   3  15      105.03      184.01     35.59 o
  -5   3  15       16.33       10.29     36.24 o
  -4   3  15       17.48       32.62     37.05 o
  -3   3  15      157.98      137.06     56.32 o
  -2   3  15        2.82        1.68     36.36 o
  -1   3  15        0.18        2.00     39.09 o
   0   3  15        4.38       84.74     44.55 o
  -7   4  15       24.94       51.62     45.64 o
  -6   4  15        4.35        0.00     43.67 o
  -5   4  15      585.92      577.44     58.12 o
  -4   4  15       17.51        0.00     40.50 o
  -3   4  15       10.88        0.00     64.10 o
 -10   0  16      295.93      364.40     56.68 o
  -8   0  16       59.15       25.07     59.22 o
  -6   0  16      112.77      116.42     44.75 o
  -4   0  16      391.48      384.17     53.60 o
  -2   0  16      314.32      398.98     73.30 o
   0   0  16       34.09       50.82     57.46 o
 -10   1  16        4.76        0.00     33.19 o
  -9   1  16        0.80        0.00     31.70 o
  -8   1  16      224.91      357.21     38.28 o
  -7   1  16        2.01       21.52     40.30 o
  -6   1  16       71.89      102.93     32.69 o
  -5   1  16       33.17       48.07     44.23 o
  -4   1  16       53.56       41.09     39.92 o
  -3   1  16        2.90       46.30     33.41 o
  -2   1  16       24.19       32.38     35.19 o
  -1   1  16       28.33       25.74     44.97 o
   0   1  16       73.72      165.50     47.19 o
  -9   2  16       66.74      107.42     36.37 o
  -8   2  16       45.85        0.00     58.42 o
  -7   2  16      238.90      297.52     37.64 o
  -6   2  16      128.50      205.01     35.25 o
  -5   2  16        7.58       30.25     32.80 o
  -4   2  16      132.37      204.28     42.39 o
  -3   2  16        2.98       41.32     69.09 o
  -2   2  16       61.54      183.73     47.77 o
  -1   2  16        2.02        0.00     47.18 o
  -7   3  16        2.42       55.43     39.33 o
  -6   3  16      158.58      278.36     52.47 o
  -5   3  16       73.89      128.35     43.68 o
  -4   3  16        4.76        9.20     41.19 o
  -3   3  16        1.73        7.01     55.86 o
  -7   0  17        6.31        0.00     58.07 o
  -5   0  17       48.65      142.98     51.84 o
  -3   0  17       41.91        0.00     77.04 o
  -7   1  17       49.53       76.78     37.36 o
  -6   1  17        0.57        0.00     36.56 o
  -5   1  17        9.00       46.28     39.05 o
  -4   1  17        7.08       31.25     40.78 o
  -3   1  17       11.90        0.00     45.79 o
 
